# Supplementary material for: Stable yet shifting: Early toxin dynamics in typical and atypical clownfish–anemone symbioses
Source: Toxicon X. 2026 Jul 3;31:100260. doi: 10.1016/j.toxcx.2026.100260 (PMC13356755; doi:10.1016/j.toxcx.2026.100260)
Supplement: Multimedia component 1 [file mmc1.xlsx]

## Sheet: Equ-CPM
		C1_D2_8am	C1_D2_8pm	C2_D2_8am	C2_D2_8pm	C3_D2_8am	C3_D2_8pm	H1_D0	H1_D2_8am	H1_D2_8pm	H1_Prior	H4_D0	H4_D2_8am	H4_D2_8pm	H4_Prior	H6_D0	H6_D2_8am	H6_D2_8pm	H6_Prior
XP_074617199.1	TRINITY_DN8_c18_g1_i2	941.516	521.122	1541.84	1880.52	1521.49	2256.79	4744.43	1911.83	1533.56	1887.73	7182.93	3165.13	3520.64	6043.91	2696.56	2698.7	2877.72	3420.21
QNH72494.1	TRINITY_DN9523_c0_g1_i1	2131.66	336.823	2518.75	1322.54	1759.14	268.133	2514.73	1526.29	1321.01	1923.45	2379.1	2813.27	1763.84	1331.13	1382.21	2989.52	2356.7	1624.34
QNH72432.1	TRINITY_DN3111_c17_g1_i3	1703.91	436.599	556.095	221.291	780.092	972.265	682.739	246.248	1325.78	552.833	248.319	244.763	86.076	60.341	603.688	1560.61	2766.13	24.7142
XP_020910707.1	TRINITY_DN715_c1_g1_i14	35.5833	36.8423	187.809	178.321	40.2131	56.6578	75.3062	43.6603	15.7862	43.1953	2064.33	89.6041	141.383	915.896	155.127	150.386	176.647	140.783
XP_015758456.1	TRINITY_DN19367_c0_g1_i1	95.6929	171.589	594.247	1583.15	44.3639	501.574	649.955	104.812	112.287	207.17	1880.26	361.519	900.996	1045.93	205.75	64.7688	121.243	393.881
XP_073247423.1	TRINITY_DN8383_c0_g1_i2	819.839	553.692	1044.56	1231.49	625.937	1160.89	1187.36	1211.96	1030.32	1034.45	1003.96	1274.44	1506.98	939.95	1307.5	1017.93	1136.68	984.449
sp|C0H693|SCR1A_MONCP	TRINITY_DN788_c0_g1_i26	0	1211.19	0.721499	776.805	0	15.3601	0	0	196.592	0	0	0	7.74761	0	0	0	5.89831	2.59895
sp|A0A3P8MJV5|SCRD_ACTTE	TRINITY_DN795_c0_g1_i3	103.783	1122.95	120.218	998.128	49.8707	134.645	96.8058	88.3497	195.61	244.755	538.416	118.686	256.853	350.008	171.887	61.2304	157.511	425.16
KXJ12747.1	TRINITY_DN1178_c0_g1_i8	400.79	281.215	788.598	893.938	516.121	603.888	926.516	916.639	768.957	612.713	651.915	868.968	436.449	673.36	673.333	972.167	970.6	756.293
QNH72377.1	TRINITY_DN96_c0_g1_i2	133.823	24.3614	559.161	217.578	303.674	164.055	243.896	131.875	81.2483	236.766	970.379	316.276	154.793	394.959	736.66	301.619	431.232	191.023
sp|P0DY41|KTX1_CALPY	TRINITY_DN3652_c0_g1_i1	131.389	97.802	590.179	372.101	337.459	165.645	308.282	272.574	307.252	399.801	897.582	628.417	376.431	652.279	305.458	316	348.119	539.579
QNH72563.1	TRINITY_DN3778_c0_g1_i8	128.33	16.1094	251.256	156	193.215	111.772	357.69	130.604	153.981	250.23	746.649	229.669	276.217	317.67	789.79	312.696	313.963	403.273
XP_046855583.1	TRINITY_DN3589_c2_g1_i5	195.799	64.3528	119.611	69.4338	381.377	39.0892	294.808	36.4857	36.7289	252.029	517.652	95.1951	28.9468	214	744.149	398.679	342.922	385.952
sp|A0A6P8HC43|ATPI1_ACTTE	TRINITY_DN4038_c0_g1_i2	664.295	9.15708	15.1282	3.19454	1.40087	0	2.33935	0	46.3575	0.799886	3.27328	4.33606	0.958057	0.922028	2.58477	0.000758106	0	2.59895
sp|P09949|STX3_ENTQU	TRINITY_DN131910_c0_g1_i1	227.567	646.636	7.93648	25.5563	3.74906	18.2284	12.267	17.2951	9.4306	3.19954	3.1222	0.790689	13.5583	2.96961	1.93858	6.34988	13.7627	1.94921
XP_046845945.1	TRINITY_DN6120_c0_g1_i8	393.317	124.511	311.464	284.314	388.653	462.435	380.733	604.453	503.372	412.563	212.934	432.56	359.425	279.061	297.322	445.127	402.396	393.74
QNH72402.1	TRINITY_DN16557_c1_g1_i2	12.2275	20.6542	124.819	147.481	87.4781	76.2627	38.9656	24.5014	26.8409	42.394	568.864	77.4876	100.719	177.434	595.143	64.1338	90.4408	34.436
sp|B1B5J0|SHTX5_STIHA	TRINITY_DN6292_c0_g1_i12	57.5275	48.1144	25.593	47.7386	232.312	577.05	162.92	55.968	71.9367	188.607	204.312	72.3047	126.214	149.13	232.613	140.489	151.558	78.6441
XP_022804049.1	TRINITY_DN3941_c0_g1_i8	112.085	50.8412	259.739	126.184	574.231	125.246	97.4141	125.389	171.202	255.164	233.54	227.719	58.7527	32.6658	170.595	264.79	245.108	24.0403
XP_046855583.1	TRINITY_DN3589_c2_g1_i11	381.093	26.7378	257.05	203.018	465.702	533.285	255.861	209.172	182.174	279.835	41.8714	411.039	334.162	23.5571	290.345	397.963	271.592	3.25009
sp|C0HJD9|K6TX1_ACTBE	TRINITY_DN4297_c2_g2_i1	502.685	325.701	18.759	6.38907	0.624844	5.2921	9.38062	25.9426	5.80345	0	16.2354	1.58138	9.68452	1.48481	2.58477	2.53995	15.7288	0.649737
sp|K7Z9Q9|VMP_NEMVE	TRINITY_DN7842_c0_g1_i1	103.254	34.9533	222.943	125.652	149.338	136.419	236.68	124.669	106.638	150.379	466.456	264.881	213.059	314.037	171.887	232.406	237.243	103.958
sp|P0DMZ6|TX8D_ANEVI	TRINITY_DN167576_c7_g1_i1	449.02	198.598	67.8209	42.5938	114.971	411.02	408.418	289.693	126.225	95.9863	206.065	203.207	261.482	80.1796	134.408	373.368	286.396	83.1663
sp|A0A6P8HC43|ATPI1_ACTTE	TRINITY_DN4038_c0_g1_i3	439.575	65.5158	13.7317	0	2.97304	0	3.43334	23.7807	41.4196	0	2.97111	7.52428	6.14392	3.53239	0	8.88907	13.7627	0
QNH72402.1	TRINITY_DN680_c1_g1_i29	0	40.6686	60.8903	105.423	53.0708	125.71	117.357	46.6365	12.9145	58.7699	164.678	55.2695	86.4556	53.9857	393.284	105.134	97.0816	47.4158
QNH72462.1	TRINITY_DN2665_c7_g1_i4	6.0148	2.51775	113.774	2.78453	10.7122	8.28732	10.699	10.5288	292.714	352.75	3.19015	4.59006	4.59051	163.181	345.579	355.955	18.8753	196.065
sp|C0H690|SCR1G_ACRMI	TRINITY_DN795_c0_g1_i9	22.0131	353.961	54.1417	15.9354	26.7964	17.1875	34.5225	33.4361	182.719	0.412401	29.1763	81.2742	8.04112	68.8654	0	16.8732	16.314	33.326
QNH72412.1	TRINITY_DN797_c1_g1_i4	243.362	110.098	331.964	240.338	279.93	337.049	273.681	288.919	209.8	291.15	334.941	268.407	217.627	289.714	266.381	259.191	263.315	208.768
QNH72398.1	TRINITY_DN2600_c0_g1_i3	184.608	93.2083	207.792	126.184	126.843	89.8058	292.043	174.164	168.3	171.833	225.874	261.718	170.876	126.951	218.401	271.497	283.774	226.758
XP_028519744.1	TRINITY_DN44024_c0_g1_i10	185.49	0	139.399	113.321	87.0695	50.1596	132.11	142.057	1.41598e-06	111.491	162.336	254.851	82.6419	95.5147	68.4447	291.891	138.467	135.581
QNH72432.1	TRINITY_DN3111_c17_g1_i5	178.446	126.891	41.3055	31.6099	65.9485	102.029	88.636	29.0317	70.6692	96.6742	47.6652	20.1185	15.494	9.44493	65.7675	103.673	291.818	11.0214
XP_028512984.1	TRINITY_DN6342_c0_g1_i2	32.8256	63.73	94.8215	90.7318	88.944	69.3854	168.676	189.084	201.944	170.145	71.1861	77.3434	111.218	73.6477	173.726	55.9539	88.8089	289.438
QNH72462.1	TRINITY_DN2665_c7_g1_i14	124.551	35.721	1.27207e-06	52.207	269.843	142.244	187.737	190.973	12.7633	7.35774e-05	56.7561	76.851	80.9968	0.13498	0.198339	0.0462153	284.56	37.8404
QNH72462.1	TRINITY_DN13414_c2_g1_i1	85.3526	34.4237	30.8944	24.9776	254.677	283.981	69.1496	109.512	92.3815	136.674	71.7456	135.157	96.1647	51.1409	94.1839	121.823	129.612	49.2381
XP_031565659.1	TRINITY_DN5842_c3_g1_i9	41.4376	28.5897	80.2891	52.7645	69.9825	20.6722	143.938	93.17	63.0522	92.854	279.625	120.975	87.8063	118.707	70.435	151.928	87.2662	144.647
sp|P0DMZ7|TX8E_ANEVI	TRINITY_DN3192_c0_g1_i2	112.085	157.29	29.5814	46.8532	36.2409	248.729	189.056	27.3839	26.8409	24.7965	35.5931	30.8369	34.8643	23.7569	43.9411	131.443	69.469	30.5376
QNH72444.1	TRINITY_DN267_c0_g1_i2	171.185	41.3085	132.034	146.949	148.088	145.827	198.436	116.021	129.127	117.583	106.155	229.3	139.457	41.5746	118.253	173.352	156.633	64.9737
QNH72563.1	TRINITY_DN3778_c0_g1_i15	22.9963	20.6064	77.8851	38.0803	69.5764	21.1199	69.3982	25.9216	44.8062	53.7591	225.814	74.7771	80.6778	107.331	216.559	95.1409	65.3844	85.3377
XP_020912384.1	TRINITY_DN8383_c0_g1_i1	69.3706	57.4585	116.336	170.377	50.7697	73.936	218.284	110.389	92.6426	159.726	166.862	100.568	175.54	150.641	197.485	119.966	138.01	173.383
KXJ19030.1	TRINITY_DN127_c0_g4_i4	139.785	11.4101	126.253	43.1757	75.2593	54.8719	124.361	210.194	179.924	154.963	22.3351	79.4113	109.29	25.7684	35.6985	136.383	129.346	119.532
QNH72412.1	TRINITY_DN797_c1_g1_i3	41.9455	20.1822	74.1744	81.6108	0	7.56536	119.909	19.9025	141.308	32.0035	55.3335	83.0042	123.121	62.9278	79.9075	9.40843	71.3394	201.074
XP_001630599.1	TRINITY_DN76_c1_g2_i1	92.3854	88.9721	176.767	125.652	83.7291	122.894	157.306	135.478	145.086	151.178	146.119	127.301	145.268	115.815	199.027	121.918	127.141	139.693
sp|P0DQR6|SHKL1_NEMVE	TRINITY_DN15596_c0_g1_i3	11.9925	21.2301	27.2656	86.2525	0	192.867	88.1778	49.4431	0	2.59834e-06	73.7757	17.0341	79.2994	86.2666	84.8709	30.0269	85.19	59.3062
sp|A7LCJ2|PA2_URTCR	TRINITY_DN251171_c0_g1_i1	20.3791	26.4798	12.987	14.9078	179.955	134.655	52.6758	25.222	21.7629	83.988	63.6928	38.7438	53.5877	37.1202	60.7421	25.3995	49.1526	26.6392
XP_068722772.1	TRINITY_DN103407_c0_g1_i2	46.872	7.08462	13.2712	20.477	178.08	61.9517	49.7894	58.3709	60.2108	86.3877	76.151	45.86	32.9274	57.9075	79.4817	92.7083	78.6442	38.0266
QNH72544.1	TRINITY_DN7144_c5_g1_i7	44.4322	18.112	71.4284	71.8771	78.7303	82.3216	85.8687	136.199	146.79	113.584	119.268	61.5367	90.3888	171.495	58.1573	79.3735	83.2318	85.1155
sp|P0DQR6|SHKL1_NEMVE	TRINITY_DN15596_c0_g1_i2	31.483	60.3278	41.4572	0	90.2918	0.000923648	129.741	0	61.5969	168.722	74.214	0.00259405	26.1223	65.1834	109.205	73.0148	104.181	133.734
QNH72379.1	TRINITY_DN14201_c0_g1_i1	86.951	34.9533	108.946	148.546	56.8608	24.1085	82.2608	97.2848	68.1905	84.7879	111.775	147.068	85.2237	50.4834	71.0812	109.218	165.808	139.044
XP_068737546.1	TRINITY_DN2942_c0_g1_i1	31.8489	4.15e-05	89.1823	47.4873	73.894	46.2723	47.1905	102.446	96.0717	79.1817	110.239	162.931	77.8809	112.717	71.4476	98.5451	55.0463	90.9222
QNH72482.1	TRINITY_DN16824_c0_g1_i1	66.8216	0	28.9123	0	35.4523	0	129.875	30.2823	35.5977	32.7305	159.23	113.651	89.7445	82.9391	35.7896	70.577	120.128	0
QNH72445.1	TRINITY_DN27083_c0_g1_i2	29.2101	17.9956	8.65654	7.98634	76.8464	71.1247	88.7262	47.5473	75.4216	157.547	19.3516	13.4367	33.5622	89.055	135.002	118.068	134.938	126.697
XP_057311542.1	TRINITY_DN1747_c0_g1_i4	67.8976	64.456	101.402	82.0389	69.6438	97.7557	154.09	98.93	99.0061	125.727	157.017	134.033	128.128	133.227	117.193	107.691	114.331	115.18
XP_067043519.1	TRINITY_DN3094_c0_g1_i4	43.4755	26.4798	53.3909	30.3481	74.9188	123.482	45.4599	79.2691	30.0561	39.1944	28.0998	151.812	61.9809	12.6209	21.8968	77.4609	58.9831	89.6637
sp|P0DN06|VKT1A_ANEVI	TRINITY_DN11883_c0_g1_i1	13.5861	19.0654	0	1.85115	56.4846	141.065	34.6361	7.51651	12.611	57.5918	43.4216	18.1859	20.2029	34.893	40.4408	29.2095	47.8419	22.5903
XP_057309913.1	TRINITY_DN348_c1_g1_i3	44.8341	16.4175	76.4789	43.6587	45.6136	12.3482	59.3678	57.6503	39.8987	75.9892	134.255	86.9758	58.7527	140.314	61.3883	73.0236	47.1865	92.9123
PFX16532.1	TRINITY_DN23868_c0_g3_i1	91.0248	16.9471	92.96	44.5092	83.7903	44.2769	98.2006	46.2882	91.5501	95.1064	82.1044	133.547	52.0751	89.3045	42.6846	52.4106	74.4603	84.1208
QNH72546.1	TRINITY_DN11356_c0_g1_i1	38.0411	4.76636	39.6824	12.2457	7.49812	9.9962	9.38062	7.20628	7.25431	5.5992	129.883	17.3952	9.03888	30.4385	93.0517	12.0648	26.2147	3.24868
XP_020896839.1	TRINITY_DN10_c0_g1_i15	36.9744	31.7757	70.18	43.0029	38.7403	6.32789	107.516	89.2866	127.676	91.187	31.222	85.3945	97.2926	96.4724	46.5259	46.9891	59.5729	126.049
QNH72442.1	TRINITY_DN4277_c0_g1_i4	35.0961	14.8287	94.0805	111.211	26.0863	74.6775	47.5356	30.3274	42.075	39.9526	113.306	105.177	54.8789	95.7396	53.3789	92.5622	96.7854	44.8318
XP_031566310.1	TRINITY_DN3546_c0_g1_i5	23.8229	6.35515	56.9984	40.9966	30.0359	0.00039805	112.567	92.2656	76.8957	50.2752	43.7108	56.2214	76.252	18.8701	60.0959	64.1338	64.927	71.6289
sp|C1KIZ3|SCR4B_ORBFA	TRINITY_DN788_c0_g1_i9	45.5134	67.7883	31.0244	53.7747	19.3702	110.474	50.511	27.3839	13.0578	26.3962	51.204	22.1393	41.3206	31.9234	55.5726	22.2246	43.9097	26.6392
XP_020910707.1	TRINITY_DN715_c1_g1_i4	0	0	11.6798	4.22158	1.65146	0	7.72876	7.61848	1.91731	0	107.436	0	0.0896011	35.7885	5.21333	0.0881243	5.26864	1.79582
sp|Q3C257|ACR1A_ACTEQ	TRINITY_DN10059_c4_g1_i1	2.71722	8.47353	8.21094	17.57	6.87328	13.5243	19.4828	18.0157	8.70517	0.799886	35.5931	21.3486	27.7623	11.1361	105.74	9.52482	16.3842	0.649737
XP_066027390.1	TRINITY_DN3601_c0_g1_i4	27.0812	12.4688	74.797	61.1147	39.2273	47.1705	70.5829	59.7873	66.3929	49.9761	104.926	83.4525	80.9464	66.8877	75.421	63.7376	77.165	63.5203
QNH72442.1	TRINITY_DN2229_c0_g2_i2	36.5752	10.0623	0	0	64.8663	57.0371	1.11879e-06	35.1004	65.016	103.859	30.8511	53.9393	5.749	58.2089	51.8363	0	31.3542	61.326
sp|P86468|TX150_BUNCI	TRINITY_DN31245_c0_g1_i5	100.523	15.7319	23.8095	21.7233	13.7466	4.11608	25.9023	17.2951	33.7988	11.1984	42.666	21.6976	19.9533	12.6742	16.801	11.775	10.9142	8.44658
sp|P0DMW8|VKT33_ACTEQ	TRINITY_DN4243_c1_g1_i2	18.3412	2.64798	45.4544	17.0375	40.6148	7.64415	27.4203	13.6919	19.5866	36.7948	99.9103	30.8369	19.369	51.2259	67.8502	35.5593	34.7345	38.3345
QNH72491.1	TRINITY_DN3451_c0_g1_i2	45.5134	12.1807	54.8339	37.802	33.1167	12.9363	45.4599	47.5615	35.5461	46.3934	41.8374	93.3014	45.84	31.9234	31.0172	99.7046	75.3673	28.4702
QNH72483.1	TRINITY_DN2399_c0_g1_i1	17.4336	16.9471	72.7011	67.0853	56.2359	31.0988	77.3591	79.2691	76.6962	68.7006	39.9069	97.2548	89.0976	78.6948	41.3108	54.331	35.7767	90.2406
KXJ25354.1	TRINITY_DN3897_c0_g1_i9	6.11374	0	0	1.67719	2.49937	0	5.77269	7.68673	0	1.512	76.0599	6.85264	11.4664	96.4197	5.49994	12.0622	7.42178	1.70503
QNH72546.1	TRINITY_DN4923_c0_g1_i10	92.5878	75.4785	42.1548	59.8651	27.4931	95.2261	30.3066	46.1743	78.1935	38.3945	46.6651	30.7183	56.1262	30.8311	42.973	31.9997	58.9831	43.434
KXJ24028.1	TRINITY_DN188_c0_g1_i2	93.3283	1.84453	7.60409	1.09472	18.8435	31.2788	41.5763	39.7024	22.563	83.6569	0	1.55129	2.55725	1.98231	26.9097	25.5837	35.0784	21.0381
XP_002156558.2	TRINITY_DN10851_c0_g1_i1	46.872	21.7134	77.9218	64.9556	62.4844	39.3968	51.9542	68.4597	55.1327	89.5872	87.4215	93.3014	76.8305	87.6036	61.3883	67.3088	56.3617	70.8213
XP_047134951.1	TRINITY_DN30738_c2_g1_i2	21.7377	1.60643	37.5179	28.7508	48.113	29.4006	79.3745	57.6503	44.5015	86.3877	33.7197	91.72	53.1413	50.9509	51.0492	69.8487	41.702	84.4658
sp|A0A0P0UTQ7|BBH2B_HETAU	TRINITY_DN373_c0_g1_i4	85.86	89.1808	3.60749	4.79181	0	0	0	2.16188	1.73689	0	0	0	3.22817	0	0	0.634988	4.58758	0
KXJ24028.1	TRINITY_DN42549_c0_g1_i5	0	6.88475	3.59895	1.06485	75.7654	80.8851	49.0142	69.5939	79.9461	85.8726	0	6.32083	13.5583	47.2324	88.6751	83.4756	89.0888	67.0359
XP_046845945.1	TRINITY_DN6120_c0_g1_i7	0	9.47717	14.6536	0	0	25.0271	45.7237	14.5666	88.5795	14.5766	0	27.6214	23.4359	29.0361	41.9298	0	0	0
QNH72529.1	TRINITY_DN16824_c0_g1_i2	46.6223	24.891	56.2245	44.7235	26.4073	63.5052	0.000735765	59.7962	23.8876	12.863	14.3382	71.3706	26.4698	30.6484	48.8617	59.5958	86.9687	45.4816
XP_031549731.1	TRINITY_DN6674_c0_g2_i3	34.5888	34.9059	73.5929	54.0223	48.1011	33.5367	67.0319	44.6456	50.7802	86.2021	51.1614	33.209	63.2722	77.8596	58.7734	31.198	35.3899	69.3016
QNH72377.1	TRINITY_DN25825_c0_g1_i7	30.9522	10.5057	42.0586	84.9087	63.0961	51.5367	14.3137	39.8728	28.781	23.8012	12.3871	71.9264	53.933	0	39.2579	55.4548	38.913	46.8745
sp|P0DN15|VKTB_ANEVI	TRINITY_DN2141_c0_g1_i2	83.4464	69.7388	6.49349	4.79181	4.37391	21.7564	12.267	10.0888	11.6069	3.19954	8.11771	3.16276	16.7865	2.96961	9.0467	10.1598	11.7966	1.29947
QNH72465.1	TRINITY_DN25136_c0_g1_i5	23.7757	20.1246	51.9479	37.802	20.6198	21.7564	0	29.5458	81.2483	41.5941	36.2175	55.3483	27.1166	35.6354	23.9091	23.4946	20.3164	27.9387
KXJ19030.1	TRINITY_DN127_c0_g4_i3	0.896295	11.4101	0.261725	43.1757	45.4546	54.8719	0.0011004	3.05708	1.36556	1.5451	22.3351	79.4113	0.56338	25.7684	35.6985	0.562205	0.0851598	0.130575
XP_057313760.1	TRINITY_DN497_c0_g1_i8	6.05194	15.3583	30.4584	38.3344	23.1192	26.7665	57.7269	46.1601	57.415	44.676	53.7018	76.0161	70.7757	78.6703	40.8257	39.9429	34.7345	37.3263
QNH72426.1	TRINITY_DN44512_c0_g1_i2	26.4929	23.8318	62.7704	43.6587	62.4844	28.8126	77.2097	48.8065	40.6241	76.7891	60.5706	78.2783	43.9031	51.9683	63.3269	53.339	70.7798	41.5831
QNH72377.1	TRINITY_DN7808_c0_g1_i1	10.8689	2.64798	55.5554	31.9454	24.9937	14.7003	20.926	10.0888	2.90172	22.3968	78.0549	18.1859	23.2428	27.4689	47.1721	20.9546	46.5311	19.4921
QNH72462.1	TRINITY_DN60334_c0_g1_i1	24.455	11.6511	18.759	4.79181	75.6061	32.3406	34.6361	37.4727	40.6241	48.793	8.74215	18.1859	19.369	21.5297	49.7568	36.1943	47.8419	22.091
sp|Q76CA1|GIG1_STIGI	TRINITY_DN6292_c0_g1_i8	0	2.91262	4.92567	4.11487	74.8625	39.4361	28.9731	15.1646	32.9002	65.6353	37.9812	12.7839	29.3189	28.2652	37.7136	28.0858	25.7365	4.61777e-05
QNH72402.1	TRINITY_DN680_c1_g1_i42	46.1096	19.1028	25.1807	45.7391	21.1674	55.9304	0.000261081	20.4255	5.66957	24.6115	72.5224	24.7649	38.1642	24.1896	24.5012	46.6286	44.8192	14.856
QNH72463.1	TRINITY_DN222_c0_g1_i12	17.6619	61.4331	17.316	61.7611	3.74906	71.1494	41.1304	15.1332	45.4794	18.3974	72.4294	10.279	56.8158	46.51	35.5406	12.0648	38.0114	37.035
QNH72419.1	TRINITY_DN3261_c0_g1_i10	3.99503e-07	3.5717e-06	3.27113e-07	51.1126	3.13882e-07	72.3025	1.90426e-06	9.37242e-07	1.04157e-06	5.65726e-07	1.4014e-06	2.58771e-06	36.8012	1.91121e-06	1.64488e-06	1.70619e-06	4.85166e-06	0
QNH72433.1	TRINITY_DN10405_c3_g1_i9	0.900112	0	1.443	0	0	4.11608	2.16774	0	0	0	16.2753	0	0	4.4394	69.7171	3.09188	2.28914	0
QNH72442.1	TRINITY_DN2229_c0_g2_i1	40.8655	0	34.6319	0	10.7398	0	68.3778	19.6176	12.6279	48.1195	5.36643	20.3856	68.5089	6.38021	16.6601	63.6684	28.305	7.78177e-07
sp|A7SXG9|NEP8_NEMVE	TRINITY_DN34250_c0_g1_i3	29.4026	6.96583	8.52804	0	68.4598	4.89258	14.1043	33.9111	29.5807	43.3182	24.1112	16.1741	5.76175	19.842	15.3035	41.0381	30.4444	17.5891
XP_031570486.1	TRINITY_DN24912_c0_g1_i3	10.8082	1.32306	21.0509	34.0154	10.9075	67.9436	30.3418	23.7007	3.93616	26.8601	53.7806	33.8954	39.8689	55.8745	37.8741	35.4228	37.5293	36.8758
QNH72466.1	TRINITY_DN17726_c0_g1_i14	13.518	2.25516	17.4955	8.8149	19.5553	18.2284	66.4469	25.983	29.8164	34.3001	14.1801	21.9469	30.4819	26.7577	29.5727	38.5073	51.3018	49.367
QNH72419.1	TRINITY_DN3261_c0_g1_i2	26.3177	24.891	32.4674	9.65842e-07	66.2334	36.4796	46.9031	28.1045	29.734	43.1938	37.4664	48.2321	1.80858e-08	35.6228	27.7863	39.3566	48.4972	39.6339
PFX16435.1	TRINITY_DN8222_c0_g1_i3	50.2685	3.89417	18.3982	39.9317	15.9335	9.70219	53.3974	27.0236	26.4782	22.3968	21.8554	52.9762	32.2817	18.1889	11.3084	6.05647e-06	29.1639	65.6234
XP_047134950.1	TRINITY_DN49310_c1_g1_i13	16.3033	5.29596	23.8095	35.1031	33.0109	25.8725	65.3242	46.6958	27.5128	59.9914	28.0998	49.8134	57.4308	28.2113	46.485	41.2742	40.6328	53.9168
sp|P86468|TX150_BUNCI	TRINITY_DN7349_c0_g1_i1	23.7757	10.0623	64.9349	44.1911	40.6148	9.40818	37.5225	60.5328	42.8004	48.793	11.2399	45.2232	33.573	17.8177	49.7044	38.7343	37.356	45.4816
QNH72377.1	TRINITY_DN25825_c0_g1_i3	64.8298	12.6143	18.6254	37.5487	48.2253	24.2311	50.2922	18.4322	38.9413	28.2169	11.4124	0	33.2276	30.4385	27.2999	23.2837	17.4431	14.2008
XP_031560359.1	TRINITY_DN3746_c0_g1_i1	13.5861	4.76636	17.316	14.3754	13.7466	7.64415	38.2441	22.3395	21.7629	16.7976	64.3173	36.3717	23.2428	43.8018	21.3244	24.7645	16.3842	29.8879
QNH72401.1	TRINITY_DN160_c6_g2_i6	29.2066	13.7695	25.9739	14.2458	25.2127	0	46.8391	36.5399	28.2193	27.0215	46.0473	63.8173	27.6226	12.3212	25.7116	20.3266	57.6724	14.6189
sp|Q3C257|ACR1A_ACTEQ	TRINITY_DN31015_c0_g2_i2	15.2877	24.891	6.86013	34.0785	10.315	63.8057	18.0443	10.0935	5.44666	22.3994	29.6619	2.37724	32.6896	25.6166	26.8202	6.67258	20.3207	6.82964
XP_031566310.1	TRINITY_DN3546_c0_g1_i2	18.9733	0	0	0	17.4522	22.2574	0	10.0637	0	56.1294	0	33.1265	27.0493	31.6526	0	0	18.3048	63.516
XP_073234172.1	TRINITY_DN45146_c0_g1_i1	6.11374	1.05919	2.88599	2.66211	21.8695	63.5052	27.4203	8.64754	9.4306	27.1961	13.1132	7.90689	12.2671	8.16644	16.801	14.6047	11.7966	5.19789
XP_015776246.1	TRINITY_DN1213_c0_g1_i10	41.1373	0.846522	26.047	34.3803	12.911	54.1238	47.3723	26.6985	19.0966	47.5727	16.618	13.1888	23.2334	1.1505	58.7798	39.1016	34.3761	63.3049
KXJ24028.1	TRINITY_DN42549_c0_g1_i7	25.1343	0	10.1095	0	39.8304	3.78872	7.99106	25.529	43.3769	61.3065	7.49327	5.53951	0	12.1599	23.1162	40.982	35.2274	12.2319
sp|A0A3P8MJV5|SCRD_ACTTE	TRINITY_DN795_c0_g1_i4	0	0	3.12871	0	2.06328	61.0279	0	0	0	0	0	0	0	4.60025	0	0	14.2858	0
PFX16532.1	TRINITY_DN23868_c0_g3_i3	0	0	34.8098	26.3507	19.8394	28.6385	0	60.4764	41.2688	22.4767	14.115	25.2224	37.7839	47.4312	5.77979	0	12.7039	40.6287
QNH72442.1	TRINITY_DN2229_c0_g2_i3	0	0	0	19.1672	0	0	10.9967	7.97663	13.035	0	0	0	6.44661	0	0	6.18028	11.776	58.8752
QNH72454.1	TRINITY_DN7858_c0_g1_i1	14.9447	1.58879	55.5554	16.7832	30.6173	15.2256	23.8123	26.6632	31.1935	32.4184	25.602	57.7203	27.1166	21.5297	28.3719	24.7645	45.2204	32.4868
XP_047134950.1	TRINITY_DN26861_c0_g1_i2	16.8681	11.0935	46.639	26.5197	18.5239	8.40804	28.0907	6.78084	17.4238	22.5209	37.5858	20.8453	18.0018	55.0472	16.304	27.1664	7.68445	19.0205
XP_066027390.1	TRINITY_DN3601_c0_g1_i5	19.7908	7.28025	42.1265	26.735	11.7589	19.8629	20.4614	41.6351	22.6492	26.958	54.392	50.7073	17.9018	26.0616	31.0868	27.4695	30.4157	54.3696
QNH72547.1	TRINITY_DN19670_c1_g1_i3	8.83096	8.47353	10.8225	23.959	12.4156	53.509	33.193	18.0157	15.9595	23.1967	29.9731	27.6741	20.6603	35.6168	14.8624	35.2006	15.7288	25.9895
sp|P0DMZ4|TX8B_ANEVI	TRINITY_DN8579_c0_g2_i12	42.4078	40.9882	9.5955	8.05742	27.2884	35.709	52.2973	21.1349	14.8936	11.9287	53.4354	2.29068	22.2498	23.1381	7.66255	34.8853	30.7276	21.9931
sp|P69945|AETX3_ANEER	TRINITY_DN1766_c3_g1_i4	0.0285298	53.0893	0	0	0	0	0	3.9234	0	0	9.99103	0	0	2.96133	3.80959	0	0	12.7971
QNH72488.1	TRINITY_DN3451_c0_g2_i1	16.9826	11.1215	17.316	22.3618	13.7466	37.0447	51.9542	14.4126	7.97974	23.1967	33.7197	24.5114	32.2817	30.4385	31.0172	41.2626	38.6667	17.6611
XP_073251276.1	TRINITY_DN2764_c0_g1_i1	17.6619	10.0623	51.9479	38.3344	18.942	9.9962	42.5736	47.5615	32.6444	39.9943	26.2265	48.2321	19.369	45.2866	50.403	31.7494	36.7006	38.3345
sp|Q93109|ACTP5_ACTEQ	TRINITY_DN3696_c0_g1_i2	0	51.5612	0	32.0914	0	0	0	0.0103613	13.7022	0	0.0184622	0	0.0386348	0	0.0106739	0.00972815	0.0245722	0.00340194
KXJ24028.1	TRINITY_DN3897_c0_g1_i17	0	2.11838	8.73612	4.08477	0	2.60861	0	3.84335	6.14861	0	34.563	3.42632	2.4123	49.6771	9.33613	4.82488	11.8565	7.95999
sp|C1KIZ0|SCR2G_ORBFA	TRINITY_DN15404_c0_g1_i2	25.6465	9.33476	32.2407	11.5852	20.6198	15.8763	39.9793	30.6325	49.0819	34.277	14.9865	36.229	28.6938	37.7154	34.8944	30.1675	36.0567	49.38
XP_020610614.1	TRINITY_DN10030_c0_g1_i8	0	0	0	7.32651	0	0	49.3739	9.91635	0	11.007	0	16.6045	0	19.945	0	0	9.01832	0
XP_074608482.1	TRINITY_DN20509_c0_g1_i2	48.8876	7.41429	0	0.602548	0	1.76403	0	0	0	2.80213	0.758301	0	0	0	0	5.01866	0	0
XP_028519744.1	TRINITY_DN8955_c1_g1_i19	15.0253	6.31395	11.7373	7.12132	37.3189	2.65627	48.2164	25.1828	35.3195	24.6304	11.9902	22.6389	23.1712	16.5872	26.1149	31.9751	26.7809	28.6264
QNH72478.1	TRINITY_DN1311_c1_g2_i2	0	23.8318	12.2655	6.15129	27.4931	14.4377	23.0908	0	5.80345	0	19.0788	7.1162	8.39325	18.5601	0.00248832	8.88984	5.60576	47.7903
QNH72526.1	TRINITY_DN1381_c0_g1_i11	12.2275	13.2399	28.8599	33.5426	14.9962	18.2284	37.5225	14.2326	36.997	35.195	6.86884	13.7383	23.8885	7.42404	16.801	16.5097	13.7627	47.4308
QNH72566.1	TRINITY_DN3941_c1_g1_i1	10.1896	7.94394	22.3665	12.7781	46.8633	42.3368	9.38062	10.0888	13.0578	25.5964	32.4709	26.0928	11.6214	2.96961	23.2629	34.2894	33.4238	0.649737
sp|A7SXG9|NEP8_NEMVE	TRINITY_DN34250_c0_g1_i2	17.4694	2.56691	5.18042	5.85665	45.8864	9.21967	7.54324	26.6217	20.4741	21.4725	9.60856	15.4535	1.98587	11.339	6.66703	16.7458	31.8156	10.3496
XP_068722772.1	TRINITY_DN262107_c0_g1_i1	13.5861	5.29596	5.77199	9.05119	44.9887	21.7564	10.1022	12.2507	9.4306	37.5946	12.4888	5.53483	12.2671	17.8177	12.2777	23.4946	22.2825	11.0455
sp|R4ZCU1|BBHUG_URTGR	TRINITY_DN27048_c0_g1_i2	44.8329	4.19429	0.721499	0	0	0	0	3.80482	0	0	0.62444	0	0	0	0	0	0	0
sp|P69945|AETX3_ANEER	TRINITY_DN31025_c0_g1_i2	13.4889	14.4838	6.49349	13.3106	4.99875	44.1009	19.4828	3.60314	3.62715	19.1973	6.86884	2.37207	5.81071	11.1361	15.5086	3.80993	13.1074	17.5429
QNH72454.1	TRINITY_DN138569_c0_g1_i1	4.75513	43.9565	4.32899	19.6996	0	0	0.721586	1.44126	40.6241	0	0	1.58138	1.9369	2.22721	0	0	0	0
PFX16435.1	TRINITY_DN8222_c0_g1_i2	0	3.89417	18.3982	1.27868e-05	15.9335	9.70219	1.95696e-05	27.0236	26.4782	22.3968	21.8554	0	32.2817	18.1889	11.3084	43.8142	29.1639	1.37148e-05
QNH72497.1	TRINITY_DN4750_c0_g1_i6	27.2163	12.4688	14.4533	16.8452	13.908	2.82829	26.2599	16.04	26.8526	17.8041	19.2619	43.7129	7.96629	13.2197	12.7883	40.9879	38.8928	31.6902
XP_074617199.1	TRINITY_DN24912_c0_g1_i6	8.20281	0	33.7602	15.2693	15.9463	7.50332	8.71337	9.78952	28.4694	18.1104	22.6209	42.9652	20.4651	21.2913	9.7537	13.1077	19.7844	20.5952
PFX28392.1	TRINITY_DN3088_c1_g2_i2	6.79305	3.70717	7.93648	0	7.65434	4.70409	29.1039	14.0523	5.64224	18.3307	18.0307	18.9765	27.67	19.1375	18.6103	19.7368	25.6686	42.5873
sp|A0A3P8MJV5|SCRD_ACTTE	TRINITY_DN795_c0_g1_i6	0	36.2181	0	41.7308	0	0	0	0	0	9.99673	36.2406	4.82815	9.50038	0	0	0	0	0
QNH72465.1	TRINITY_DN25136_c0_g1_i6	1.68613e-06	1.11305e-05	2.5325e-06	4.59913e-06	0	4.27666e-06	39.6872	4.30317e-06	1.23777e-05	2.57745e-06	5.85855e-06	1.24515e-05	4.58819e-06	8.01677e-06	5.88502e-06	4.3495e-06	8.07957e-06	6.85095e-09
KXJ21468.1	TRINITY_DN1370_c5_g3_i3	10.1542	0	10.7849	25.0239	13.1294	21.1684	21.5725	26.9298	16.2655	26.9025	25.6687	17.7288	29.583	39.3474	12.074	23.7294	25.4091	29.1367
sp|A7RJ12|NEP3_NEMVE	TRINITY_DN1381_c0_g1_i13	9.7468	0	4.12551	2.50158	0.869058	10.1744	39.1086	2.87842	18.1884	13.0991	0	7.40832	3.93623	11.9942	0	10.2655	1.83147e-06	12.055
QNH72466.1	TRINITY_DN17726_c0_g1_i8	9.57833	1.45201	32.1692	10.3523	22.9341	0	29.5241	38.8735	35.4723	25.6914	15.793	20.7503	28.2708	11.1049	13.076	16.1017	14.235	16.553
QNH72402.1	TRINITY_DN680_c1_g1_i14	0	9.97706e-08	3.87526e-07	5.00381e-06	1.11878e-06	5.43284e-07	0	1.82413e-08	38.3577	4.54626e-07	7.44195e-08	3.93231e-08	3.56602e-06	3.84097e-08	0.000138416	1.17357e-06	0.040922	0
XP_057311542.1	TRINITY_DN1747_c0_g1_i6	4.01434	0.00307184	25.5821	37.7562	10.1806	19.6421	25.5852	21.2927	20.6903	9.45385	12.1429	9.0821	19.0768	21.9361	26.9074	10.1888	15.1579	11.5189
KXJ12502.1	TRINITY_DN782_c0_g1_i14	4.07583	4.76636	10.8225	13.3106	9.37266	28.2246	19.4828	7.87517	2.17629	12.7145	37.3916	9.05798	20.724	34.11	16.4769	15.8747	8.51979	16.3979
XP_031567898.1	TRINITY_DN4001_c1_g1_i2	16.3033	3.70717	25.9739	19.1672	14.3714	4.70409	29.585	11.5301	15.9595	36.7948	25.602	17.3952	16.7865	35.6354	22.6167	19.0496	25.5594	33.1366
QNH72479.1	TRINITY_DN30536_c0_g1_i2	14.605	5.29596	19.1197	8.25256	11.5596	9.40818	6.13348	36.752	20.3121	13.998	3.43442	7.90689	10.0073	4.82562	9.0467	8.88984	14.7458	10.3958
QNH72522.1	TRINITY_DN1806_c0_g1_i2	35.8413	23.7288	13.6827	29.2818	23.1188	34.1023	29.5831	23.5599	17.5278	28.7949	23.1028	15.8126	18.0766	17.074	18.092	23.2032	34.0404	17.691
QNH72544.1	TRINITY_DN7144_c5_g1_i5	35.5458	0	0	0	0	0	0	0	0	0	0	0	0	0	0	0	0	0
KXJ06226.1	TRINITY_DN3897_c0_g1_i7	0	0	0	0	0	0.919456	0	0	0	0	29.4416	0	0.440221	35.072	0	0	1.69348	3.1262
QNH72382.1	TRINITY_DN1381_c0_g1_i5	11.3023	4.23677	14.4881	10.116	19.8191	11.1722	27.4798	34.7209	13.0578	19.0547	2.49776	14.7618	10.9758	10.3937	8.16762	19.1236	19.0057	32.3278
QNH72494.1	TRINITY_DN9523_c0_g1_i2	0	0	0	0	13.5411	0	0	0	0	34.669	0	0	0	0	0	0	0	0
XP_020904599.1	TRINITY_DN5842_c3_g1_i3	0	0	5.30271	0	0	0	0.0787929	0	10.5975	0	0	0	0	5.3027	0	0	1.72041e-08	34.1581
sp|A7RMN1|KV51_NEMVE	TRINITY_DN10789_c0_g3_i1	21.7377	6.35515	1.443	1.59727	1.24969	0	0.721586	2.16188	34.0953	0	0	0	0.645634	0.742404	0	0	2.62147	5.84763
QNH72377.1	TRINITY_DN25825_c0_g1_i2	0	10.0643	33.6815	0	11.7727	25.2855	1.4895	29.6117	14.2514	9.57312	13.0425	11.096	0	0	0	0	1.31628	0
sp|P0DQR6|SHKL1_NEMVE	TRINITY_DN15596_c0_g1_i1	0	0	7.03453	0	14.057	0	0	10.369	23.1812	4.05417	6.87108	33.5675	8.20969	0	14.6251	11.2562	0	9.66139
QNH72492.1	TRINITY_DN4750_c0_g1_i5	3.49398	19.2779	18.6788	29.453	3.32729	17.1641	33.3658	9.73317	3.85918	14.9385	12.7705	5.7874	18.1368	17.3631	10.8774	19.7949	20.7457	25.8077
XP_015750101.1	TRINITY_DN33212_c0_g1_i19	24.455	9.00313	20.202	19.1672	18.7453	11.1722	27.1434	19.4049	20.3121	33.3645	25.602	20.5579	24.5341	20.0449	30.3711	18.4147	29.4916	25.9895
KXJ29322.1	TRINITY_DN12519_c0_g1_i1	33.2859	4.76636	15.1515	21.2969	13.1217	29.9886	17.3181	22.3395	18.1358	22.3968	27.4753	30.0462	32.2817	25.9841	23.2629	30.4794	26.8701	24.0403
XP_028411420.1	TRINITY_DN3897_c0_g1_i18	2.03791	0	0.643362	3.41263	0	0	0	0	1.83113	1.47889	33.1626	0	3.75885	26.7043	2.9271	8.51246	0	2.81944
ATY39985.1	TRINITY_DN253_c0_g1_i1	8.15165	3.17757	7.93648	15.4403	15.6211	11.1722	25.2555	11.5301	10.156	32.7953	21.2309	3.95345	20.0147	16.3329	18.0934	15.2397	11.7966	31.1874
sp|Q93109|ACTP5_ACTEQ	TRINITY_DN3696_c0_g1_i1	14.9447	32.6446	0	11.0349	0	0	0	0.710267	0.806375	0	1.23041	0	2.5439	0	0.635519	0.62526	1.28617	1.29607
sp|A7SXG9|NEP8_NEMVE	TRINITY_DN76095_c0_g1_i1	8.83096	0.529596	3.60749	0	31.867	8.23216	8.65903	10.8094	18.1358	23.9966	9.36659	5.53483	5.16508	8.90884	7.75431	16.5097	11.1413	7.1471
XP_020904599.1	TRINITY_DN5842_c3_g1_i4	0	0	0	0	0	0	0	4.96373	0	0	31.8336	0	0	0	0	0	0	4.9751
XP_015776246.1	TRINITY_DN1213_c0_g1_i3	0	0	0	0	0	1.00285e-08	7.3754e-09	0	0	0	0	0	0	31.819	1.50942e-08	6.64128e-09	1.7709e-08	0
sp|A7RNZ0|NEP4_NEMVE	TRINITY_DN1381_c0_g1_i9	5.73559	9.39593	13.9292	7.06887	5.17545	0	31.0801	21.8981	14.4561	1.79884	4.74033	23.2321	0	3.28766	1.72387	4.76206	11.4557	5.97889
KXJ21468.1	TRINITY_DN1370_c5_g3_i2	25.1697	12.1807	31.062	0	18.5205	0	25.3306	11.9841	15.6534	9.09238	9.92434	18.643	0.778951	0	6.66554	3.57508	8.19499	24.7915
KAJ7365004.1	TRINITY_DN6239_c0_g1_i2	5.40114	3.80515	5.47113	6.98539	10.0124	9.64339	9.91019	16.0854	9.51765	12.2435	8.68446	30.7982	14.4221	9.93811	12.5515	18.4147	21.3073	7.26087
XP_067043519.1	TRINITY_DN3094_c0_g1_i3	0	0	0	1.04141e-07	1.07996e-07	2.25978e-05	0	0	30.0561	0	0	0	9.59077e-09	12.6209	0	0.00779747	0	0
QNH72483.1	TRINITY_DN2399_c0_g1_i3	26.7212	0	10.9926	0	0	7.71001	7.06641	0	21.2368	10.4881	27.5326	0	0	0	21.3699	12.9778	29.7601	8.51935
XP_020915695.1	TRINITY_DN5016_c0_g1_i7	0	0	8.04622	6.94407	19.9802	6.29325	19.2969	18.5057	7.49863	21.7026	4.35528	9.94537	5.27299	5.73833	14.6227	11.2159	29.723	11.1829
KXJ19030.1	TRINITY_DN127_c0_g3_i7	13.4505	1.15452	9.69074	11.4389	14.2919	12.4504	14.1717	13.6174	7.70371	27.4388	0	7.44822	15.6643	3.12706	9.33257	16.2901	29.4897	17.0245
QNH72461.1	TRINITY_DN79_c1_g1_i14	1.70194	5.29596	20.8136	17.5932	18.0391	6.12655	21.2831	20.2483	15.968	13.6189	0	29.4104	0	0	0	14.0771	5.42506	9.00373
CAB4040961.1	TRINITY_DN21801_c0_g1_i1	18.3412	5.29596	15.873	12.7781	9.9975	14.1123	11.5454	12.2507	10.8815	18.3974	8.74215	8.69758	11.6214	17.0753	11.6315	13.9697	11.7966	29.2382
XP_073251276.1	TRINITY_DN33994_c0_g1_i2	4.78381	0	5.77199	1.65966	0	5.09969	5.0215	29.2169	0	2.08074	0	4.8271	5.99924	4.42156	2.45121	5.49344	3.51072	3.70941
sp|P0DN06|VKT1A_ANEVI	TRINITY_DN11883_c0_g1_i7	0	0	4.32899	2.94066	14.7476	4.61129	0	8.33731	3.34844	0	11.5291	0	28.8653	0	14.8306	0	0	7.29758
QNH72394.1	TRINITY_DN22616_c0_g1_i60	0	18.0785	0	28.541	0	1.76403	0	0	2.64922	0	0	0	0.645634	0	0	0	2.62147	0
sp|A7SXG9|NEP8_NEMVE	TRINITY_DN11824_c0_g3_i1	28.5308	1.05919	2.88599	0	1.24969	0	4.32952	2.88251	0.725431	1.59977	1.87332	1.58138	0.645634	0	2.58477	1.26998	4.58758	1.29947
sp|Q76CA1|GIG1_STIGI	TRINITY_DN6292_c0_g1_i18	16.0581	0	2.62462	0	15.5304	0	8.45858e-07	10.2922	2.16706	0	0	28.3412	0	3.35069	0	0	0	27.9551
sp|P69945|AETX3_ANEER	TRINITY_DN1766_c3_g1_i2	28.1044	5.27199e-07	13.7085	9.37964	9.71913	26.5382	11.4323	8.14159e-07	7.65692	8.13212	0	11.8603	13.8479	0	13.8015	8.4028	25.2857	0
XP_020915695.1	TRINITY_DN5016_c0_g1_i1	23.9001	9.279	14.9736	9.30361	10.47	12.2952	14.1844	28.0952	22.4055	23.2197	15.5532	11.4878	6.86981	25.2901	16.7954	11.0087	19.0998	16.7019
XP_028519744.1	TRINITY_DN8955_c1_g1_i7	5.6705	0	11.0471	2.96232	27.8213	22.9172	7.02367	23.0706	16.1395	11.1339	5.78875	22.0118	14.3656	6.19232	8.08736	6.18703	9.12227	23.5142
QNH72377.1	TRINITY_DN96_c0_g1_i1	0	1.35952e-07	2.803e-08	19.8826	2.77162e-08	2.33929e-07	0	1.26617e-07	0	7.36406e-08	0	3.76459e-08	27.2762	6.72883e-07	8.72573e-08	4.10446e-08	0	0
sp|B2G331|VKT2B_RADCR	TRINITY_DN744_c1_g1_i1	5.43444	2.11838	5.77199	9.05119	3.12422	4.11608	6.49427	3.60314	2.90172	3.99943	26.8509	6.32552	5.16508	7.42404	4.52335	5.71489	9.83052	1.29947
sp|A7RNZ0|NEP4_NEMVE	TRINITY_DN1381_c0_g1_i4	6.75904	2.21536	3.93359	2.88727	3.39268	2.27743	26.8358	17.9022	4.63281	16.8123	4.85678	6.51633	4.17859	4.22535	15.5252	9.65646	13.8073	22.711
PFX16532.1	TRINITY_DN107566_c0_g1_i1	22.417	3.17757	23.8095	11.7133	13.1217	11.7602	8.65903	26.6632	12.3323	15.9977	13.1132	21.3486	10.9758	5.19683	9.69289	10.7948	14.4181	13.6445
CAB4040961.1	TRINITY_DN27870_c2_g1_i3	21.0584	4.23677	13.7085	9.05119	1.87453	2.35205	14.4317	26.6632	15.234	11.1984	5.61996	25.3021	10.3302	8.90884	18.0934	13.3348	15.7288	14.2942
PFX16532.1	TRINITY_DN23868_c0_g2_i3	0	0	4.98581	3.67923	13.9907	8.12673	4.98641	19.3453	5.01298	0	4.3151	0	8.92312	10.2605	0	26.3279	0	0
QNH72497.1	TRINITY_DN243571_c0_g1_i1	16.3033	1.05919	12.2655	11.1809	11.2472	0	9.38062	13.6919	7.25431	9.59863	3.74664	26.0928	12.2671	8.16644	5.16954	19.6846	14.4181	4.54816
QNH72385.1	TRINITY_DN47510_c0_g1_i4	8.15009	2.64651	1.61818	2.12915	25.6457	13.9636	12.2632	12.4463	13.0144	12.0895	4.0443	12.4112	9.68155	6.66452	18.7328	15.0793	14.6941	15.3032
sp|P0DMZ2|STX_DOFAR	TRINITY_DN55882_c0_g1_i1	3.39652	25.4206	0	0.532423	0	0.588011	0	0	1.45086	0.799886	0.62444	0.790689	1.9369	0	0	0	0.655368	0
P0DQR0.1	TRINITY_DN49368_c0_g1_i2	20.3791	0	15.1515	14.3754	8.74781	2.35205	8.65903	24.5014	19.5866	10.3985	11.2399	22.93	14.204	13.3633	9.69289	15.2397	9.17515	6.49737
XP_068702114.1	TRINITY_DN7679_c0_g1_i1	24.455	0	0	0.532423	0	0	2.88634	0	1.45086	0	0	0	0	0	0	0	1.31074	0
PFX28392.1	TRINITY_DN3088_c1_g2_i1	0	0	0	7.98634	1.09348	11.7602	18.5207	14.0523	4.51379	1.66643	2.57581	6.32552	4.61168	2.39219	12.4069	6.07287	5.13371	24.3356
QNH72520.1	TRINITY_DN50_c1_g1_i4	16.4992	12.1807	5.05049	2.12969	3.12422	2.94006	4.64908	23.0192	23.8588	0	0.62444	1.18119	3.68567	1.48481	2.2113	6.8079	16.3842	14.3044
XP_020912774.1	TRINITY_DN60013_c0_g1_i1	23.7757	5.82555	15.873	11.1809	8.74781	4.11608	14.4317	12.2507	13.7832	15.9977	19.9821	10.279	9.03888	7.42404	1.29239	11.4298	4.58758	12.345
QNH72401.1	TRINITY_DN21013_c0_g1_i16	7.76296	0	8.80856	6.78227	4.42935	1.60588	4.56369	0	0	0	13.7524	0	15.4065	0	23.7168	4.37573	2.98831	0
sp|P69945|AETX3_ANEER	TRINITY_DN1766_c3_g1_i7	22.8149	7.93139	0	3.93094	3.40258	4.03842	2.99945	11.2098	0	7.06569	0	0	2.29298	8.17475	4.35947	6.20196	3.55047	7.34475
QNH72401.1	TRINITY_DN2632_c0_g1_i1	22.417	4.23677	14.43	12.7781	6.87328	4.70409	5.0511	5.0444	7.97974	4.79932	18.7332	10.279	4.51944	2.96961	14.2162	9.52482	14.4181	4.54816
QNH72463.1	TRINITY_DN222_c0_g1_i3	0	21.7134	0	11.1809	0	0	0.721586	0	8.20252	0	0.629853	0	0	0	0	0	0	0
QNH72468.1	TRINITY_DN1311_c1_g2_i1	4.07583	0	0	13.5484	0	14.9629	0	6.48565	0	21.5969	15.8899	0	0	0	14.2137	0	16.6768	16.5336
PFX32553.1	TRINITY_DN4_c7_g1_i15	9.20349	4.23677	21.4152	4.79181	7.49812	2.23217e-07	4.34115e-07	5.27777e-07	13.7832	5.5992	12.4888	14.2324	5.16508	5.93923	9.69289	6.62013	1.15645e-06	16.4548
XP_020896839.1	TRINITY_DN10_c0_g1_i1	0	0	0	21.4041	0	0	0	0	0	0	0	0	0	0	0	0	0.0668607	0
QNH72563.1	TRINITY_DN3778_c0_g1_i1	0	17.6641	0	0	0	6.56527	3.84491	21.3468	0	0	0	0	4.8996	0	0	0	0	0
XP_057290143.1	TRINITY_DN55_c2_g1_i1	6.79305	9.00313	16.5945	17.57	6.24844	17.6403	7.21586	7.92691	10.156	11.1984	21.2309	7.90689	11.6214	19.3025	15.5086	7.61986	14.4181	5.19789
NDJ93961.1	TRINITY_DN5233_c0_g1_i1	3.39652	1.58879	4.32899	4.25938	1.87453	2.45334	1.44317	10.0888	21.0375	4.79932	0	6.32552	3.22817	7.42404	1.93858	3.80993	6.55368	7.1471
QNH72402.1	TRINITY_DN16557_c1_g1_i7	0	1.05919	2.88599	5.32423	0.624844	4.70409	7.21586	2.16188	3.33824	0.799886	11.6156	1.58138	4.51944	11.1361	20.6782	1.90496	5.24295	2.59895
sp|A7SXG9|NEP8_NEMVE	TRINITY_DN11824_c0_g1_i2	4.07583	0	0.850741	2.66211	20.6198	2.35205	7.93745	5.0444	9.4306	10.3985	13.1132	3.16276	10.3302	6.68163	8.4005	10.1598	7.20905	12.9947
sp|C1KIZ0|SCR2G_ORBFA	TRINITY_DN15404_c0_g1_i3	9.67737	0	6.67821	17.6981	0	0	14.1069	20.5321	7.30451	7.83487	0	6.31697	0	6.01868	0	6.83019	14.0988	0
XP_020912774.1	TRINITY_DN29093_c0_g1_i9	0	1.58879	0	0	2.65174	2.94006	2.16476	2.42953	0	0.799886	5.18132	1.58138	0	0	20.3743	1.7774	3.13836	0
QNH72461.1	TRINITY_DN79_c1_g1_i4	0	0	0	0	0	0	9.82122	0	3.32131e-07	0	9.61737	0	20.3298	17.5604	13.0165	0	0	0
QNH72479.1	TRINITY_DN30536_c0_g1_i1	14.605	5.29596	19.1197	8.25256	11.5596	9.40818	6.13348	1.71424e-08	20.3121	13.998	3.43442	7.90689	10.0073	4.82562	9.0467	8.88984	14.7458	10.3958
QNH72391.1	TRINITY_DN206261_c0_g1_i1	0.679305	11.1215	2.1645	20.2321	1.24969	4.70409	4.32952	0.720628	7.25431	1.59977	3.1222	3.16276	3.22817	1.48481	3.23096	3.17494	1.9661	1.94921
KXJ17009.1	TRINITY_DN28580_c0_g1_i3	0	5.79277	0	20.2321	0	0.643173	0	0	3.17394	0	0	0	1.31863	0	0	0	0	0
QNH72559.1	TRINITY_DN8138_c0_g1_i1	6.11374	10.0623	6.49349	9.58361	2.49937	7.64415	10.8238	7.20628	0.725431	2.39966	11.2399	6.32552	7.10198	20.0449	5.81573	7.61986	5.89831	8.44658
XP_028411999.1	TRINITY_DN3489_c0_g1_i17	7.47235	4.23677	10.8225	8.51877	9.9975	15.2883	4.32952	15.1332	9.4306	9.59863	11.8644	11.0697	20.0147	6.68163	10.3391	0	11.7966	16.8932
XP_022804049.1	TRINITY_DN5410_c0_g1_i1	5.65643	0	9.33345	0	5.60362	0	2.30621	12.4429	5.55377	19.7984	0.911045	4.16618	0	0	0	4.27954	3.49259	3.24888
XP_015776246.1	TRINITY_DN1213_c0_g1_i13	0	0	0	5.9831	2.16367	12.3207	3.40134	14.0391	4.75471	8.23155	3.84449	12.2267	2.52544	19.7981	10.3628	3.65432	0	13.5716
XP_068742934.1	TRINITY_DN32773_c0_g1_i1	0	19.595	0	17.0375	0	0	0	0	9.4306	0	0	0	0	0	0	0	0	0
QNH72417.1	TRINITY_DN14819_c0_g1_i2	11.5482	1.24451	9.37948	3.72696	16.2459	11.0543	11.5454	13.6919	19.5866	5.5992	6.60326	18.9765	15.4952	2.96961	17.4471	10.1598	11.7966	3.89842
XP_046845945.1	TRINITY_DN182585_c0_g1_i1	14.2654	1.05919	7.21499	6.9215	4.37391	2.94006	6.49427	8.64754	19.5866	11.9983	9.36659	3.16276	9.68452	11.1361	9.0467	12.6998	7.20905	12.345
XP_031573922.1	TRINITY_DN16404_c0_g1_i4	7.47235	5.29596	9.37948	5.86331	6.88215	13.7764	19.4828	8.64754	10.156	10.6607	1.87332	12.651	5.81071	2.96961	9.23971	15.2397	15.0735	13.461
CAB4034681.1	TRINITY_DN41500_c0_g1_i3	3.39652	1.58879	3.60749	2.12969	4.99875	0.71394	2.16476	4.32377	2.48702	3.19954	19.3129	2.37207	1.29127	15.5709	0.646193	5.07991	0	0.0695751
sp|A0A6P8HC43|ATPI1_ACTTE	TRINITY_DN21628_c0_g1_i6	12.9068	0	3.74225	2.3959	17.4956	3.23406	3.7427	4.68408	6.16616	19.1973	3.23882	11.8603	2.25972	0	7.10812	13.3348	6.79846	10.3958
sp|A0A3P8MJV5|SCRD_ACTTE	TRINITY_DN795_c0_g1_i2	12.7817	18.9946	0	0	0	0	0	0	13.4028	0	0	0	0	12.3171	0	0	3.25667	13.2226
XP_065067572.1	TRINITY_DN680_c10_g1_i2	6.79305	0	11.544	11.1809	6.87328	18.8164	6.49427	1.58357	8.84844	5.5992	8.96021	11.8603	10.3302	5.19683	1.42	7.80991	13.7627	1.42778
XP_031565659.1	TRINITY_DN19294_c0_g1_i3	2.71722	0	5.05049	3.72696	4.37391	2.35205	10.8238	1.44126	4.35259	6.39909	18.7332	7.90689	10.3302	7.42404	2.58477	7.61986	1.9661	9.09631
QNH72455.1	TRINITY_DN43125_c0_g1_i1	0	0	4.21453	0	0	0	4.21504	4.20944	4.2375	18.6897	0	0	7.54275	13.01	3.77464	0	3.82823	0
XP_015776246.1	TRINITY_DN1213_c0_g1_i6	4.37606	4.44944	6.42046	13.9438	4.47417	11.7611	17.0611	14.0301	7.29051	12.1473	0	0	11.0423	2.17033	0	9.94811	18.6031	13.8762
XP_020900406.1	TRINITY_DN258931_c0_g1_i1	2.71722	0.529596	2.1645	0.532423	8.12297	5.88011	18.0397	5.76503	1.45086	15.9977	12.4888	9.48827	11.6214	11.8785	10.9853	14.6047	8.51979	17.5429
XP_074617199.1	TRINITY_DN5842_c3_g1_i8	0	0	0.466498	0	0	4.7537	17.4163	0	0	6.46657	0	0	0	0	0	0	5.29824	0
XP_073251276.1	TRINITY_DN33994_c0_g1_i1	12.4839	0	0	4.19699	13.1217	12.5406	12.435	0	17.4103	5.47276	12.6339	11.7774	6.04304	10.7879	5.9493	13.5562	8.28588	13.4676
XP_022793939.1	TRINITY_DN55437_c0_g1_i3	4.75513	3.70717	7.21499	2.12969	5.62359	3.52807	8.65903	0	10.156	8.79875	9.36659	2.37207	10.9758	17.0753	6.46193	14.6047	1.9661	7.79684
QNH72530.1	TRINITY_DN19152_c0_g1_i1	16.9826	1.10792	0	0.532423	0	0	1.44317	0	0	0	0	1.58138	1.89414	0	3.79155	0	0.655368	0
QNH72563.1	TRINITY_DN3778_c0_g1_i9	6.33847	0	0	0	0	0	6.5227	0.000753806	3.53623	7.92439	11.0366	0	0.993502	0	0	0	14.4473	16.9521
QNH72431.1	TRINITY_DN1527_c1_g1_i1	2.26041	3.52449	12.004	0	0	0	0	4.79582	16.8972	2.66164	0	5.26208	2.14837	2.84622	2.15023	0	0	0
XP_044178034.1	TRINITY_DN4907_c0_g1_i3	9.51026	3.09502	6.32478	11.1809	9.9975	4.70409	0	0	2.11975	7.01194	9.12325	15.0231	7.74761	10.8467	3.77643	7.42187	11.7966	16.8932
QNH72488.1	TRINITY_DN8541_c0_g1_i5	0.679305	15.8037	0	10.8917	0	0.588011	0	0	16.6018	0	0	0	0	0	0	0	0.655368	0
XP_028519744.1	TRINITY_DN8955_c1_g1_i8	1.70988	0.565815	11.801	1.08866	4.81323	5.5564	13.2216	16.5098	11.1085	8.19443	0.000125045	12.9849	5.0273	6.1236	5.17028	9.40443	8.59417	11.115
QNH72516.1	TRINITY_DN10716_c0_g1_i1	5.43444	10.0623	7.93648	16.5051	4.37391	10.5842	15.1533	7.92691	5.07802	3.19954	16.2354	3.16276	3.22817	11.1361	10.3391	8.88984	9.83052	3.89842
QNH72562.1	TRINITY_DN23860_c0_g1_i7	7.47235	2.11838	10.4863	3.19454	13.7466	4.70409	7.21586	7.92691	4.83693	7.19897	13.7377	16.3417	14.8496	7.91974	2.67283	4.44492	9.17515	12.345
sp|P86780|PA2_BUNCI	TRINITY_DN4848_c0_g1_i1	2.09466	0	3.60749	2.66211	3.12422	1.17602	2.88634	2.88251	4.35259	1.59977	16.2354	7.90689	2.58254	9.65125	10.3391	5.07991	3.27684	10.3958
sp|Q3C257|ACR1A_ACTEQ	TRINITY_DN31015_c0_g2_i1	7.12937	0	12.6203	7.45046	10.9296	14.3996	10.0975	10.0841	12.6891	5.59659	2.18452	11.0645	4.11157	7.7916	6.78186	11.1071	9.17089	15.9111
XP_046845945.1	TRINITY_DN4043_c0_g1_i2	10.1896	2.11838	3.60749	5.11076	2.59735	4.11608	7.21586	15.8538	12.3323	5.5992	5.61996	14.2324	4.01863	9.65125	2.58477	2.53995	3.93221	15.5937
QNH72478.1	TRINITY_DN17970_c0_g1_i1	3.39652	7.94394	8.65798	0.532423	0	2.35205	0	0	2.90172	0	4.37108	15.8138	1.29127	2.22721	6.46193	6.98487	4.58758	0
sp|A7LCJ2|PA2_URTCR	TRINITY_DN21369_c0_g1_i4	15.624	7.94373	0.721499	2.13812	0	2.35205	1.44317	3.60314	0.725431	2.39966	0	2.37207	0.645634	2.96961	3.23096	1.26998	0	1.94921
PFX16435.1	TRINITY_DN2658_c5_g1_i2	8.41699	1.77273	12.8608	5.34654	8.23213	7.7671	0	11.6011	9.81914	15.355	10.8034	5.29337	12.364	7.45514	2.16301	8.50205	10.9686	13.0492
QNH72468.1	TRINITY_DN32132_c0_g1_i17	0.294553	0	1.0448	1.84189	2.16117	0	2.36407e-08	9.17324e-09	0	15.1978	0	0	0	0	0	0	0	0
QNH72478.1	TRINITY_DN97430_c0_g1_i1	6.11374	1.58879	0.721499	2.12969	14.9962	1.76403	2.88634	9.36817	8.70517	10.3985	3.1222	7.1162	0.645634	4.45442	2.58477	10.7948	13.7627	0.649737
KXJ25354.1	TRINITY_DN21289_c0_g1_i2	14.9447	0	1.443	0	1.87453	0.588011	5.77269	6.48565	2.17629	6.39909	0.62444	0	0.645634	0	1.93858	6.34988	4.58758	0.649737
KXJ12747.1	TRINITY_DN1191_c7_g1_i2	3.48778	0.840834	8.81253	7.45392	14.9305	7.05614	6.87392	3.67087	3.45527	4.01782	7.25393	10.279	10.9758	8.94166	13.5403	12.0648	12.0078	7.19616
XP_047134950.1	TRINITY_DN26861_c0_g1_i9	0.225782	0.254354	0.565872	0.408898	0.187594	0.147007	0.475944	0.109598	0.284958	0.290975	0.624436	0.37758	0.30262	0.997093	0.302365	0.467575	14.7487	0.0576652
QNH72431.1	TRINITY_DN65152_c0_g1_i1	4.07583	3.70717	4.32899	1.59727	4.99875	0.588011	7.93745	13.6919	14.5086	5.5992	3.1222	9.48827	4.51944	2.96961	2.58477	7.61986	7.86442	1.94921
QNH72468.1	TRINITY_DN32132_c0_g1_i11	0	0	0	0	0	0	0	0	0	0	0	0	0	0	7.41383	0	14.4055	8.84733
KAJ7325623.1	TRINITY_DN78785_c0_g1_i1	2.71722	0.529596	2.1645	0.532423	14.3714	2.35205	11.5454	9.36817	6.52888	8.79875	8.74215	8.69758	3.22817	8.16644	11.6315	8.88984	3.93221	7.1471
QNH72434.1	TRINITY_DN9302_c0_g1_i1	0	14.2991	0	0.532423	0	0	0	0	0.725431	0	0	0	0	0	0	0	0	0
XP_031574570.1	TRINITY_DN24823_c0_g1_i1	6.11374	11.1215	2.88599	1.06485	7.49812	14.1123	2.88634	8.64754	3.62715	10.3985	4.99552	7.90689	10.9758	9.65125	4.52335	4.44492	9.83052	4.54816
KXJ24028.1	TRINITY_DN188_c0_g1_i4	4.49173	9.80658	6.1044	1.67723	5.52539	4.58989	2.44045	5.69714	8.63052	11.5297	3.74664	0	0	12.1234	4.10757	2.99076	2.93298	14.0477
QNH72468.1	TRINITY_DN32132_c0_g1_i21	0	10.0623	4.71956	3.48232	4.71211	6.02053	8.65903	4.29296	7.15413	0	0	5.53483	12.9113	11.4005	10.2791	13.9697	0	8.69556
XP_015762760.1	TRINITY_DN18127_c0_g1_i4	0	0	5.6623	5.57127	13.7233	0	3.77532	1.88516	2.45904	0	13.7139	6.20531	0	0	5.30672	1.66112	1.71444	3.39941
sp|Q76CA1|GIG1_STIGI	TRINITY_DN6292_c0_g1_i15	0	3.0155	0	0	5.10853	4.70616	10.0435	0	1.97578	11.6319	9.42117	7.33754	3.96511	3.81682	13.655	4.74522	6.88346	2.52903
PFX32553.1	TRINITY_DN18053_c0_g1_i6	7.84142	2.64798	0	2.95091	2.25645	10.3277	2.88634	8.89298	8.70517	3.99943	0	6.62602	4.51944	0	3.71857	3.17494	6.25436	13.6121
XP_022793939.1	TRINITY_DN8565_c0_g1_i2	5.43444	1.58879	4.32899	6.9215	8.24456	8.23216	2.88634	7.20628	12.3323	3.19954	6.34705	13.4417	6.45634	5.19683	10.3391	8.29936	7.20905	5.84763
XP_015758456.1	TRINITY_DN549_c0_g1_i1	0.339652	1.32399	5.77199	1.3843	0	0	0.360793	0	0	0	13.2881	2.37207	1.07606	9.09444	4.52335	0	0	0
XP_031573922.1	TRINITY_DN26861_c0_g1_i12	0	0	0	3.20631	5.59945	7.90493	0	12.9168	8.73607	0	11.1926	0	0	0	2.54396	2.84545	0	5.20503
QNH72442.1	TRINITY_DN4277_c0_g1_i3	4.30356	0	3.87546	12.8434	2.03166	0	5.86174	3.32053	0	8.84042	2.21529	0.940881	0	0.772723	2.35634	2.68604	0.80411	0
XP_067051063.1	TRINITY_DN47525_c0_g1_i1	1.35861	4.76636	2.88599	2.12969	6.08838	6.46813	6.49427	2.16188	5.07802	3.50812	2.158	0	1.29127	2.22721	12.7236	1.62935	4.58758	8.44658
XP_065069586.1	TRINITY_DN5105_c0_g1_i2	4.75513	0	6.49349	4.79181	3.74906	1.76403	11.5454	6.48565	0	0	12.6301	3.16276	10.9758	9.15176	7.10812	6.34988	5.89831	5.84763
sp|A0A6P8HC43|ATPI1_ACTTE	TRINITY_DN21628_c0_g1_i3	0	10.5919	3.33798	0	0	0	9.83269	0	0	0	4.13782	0	0	12.6209	0	0	2.13186	0
JAC85124.1	TRINITY_DN168_c0_g2_i1	0	0	1.10974e-07	0	0	0	5.62674e-08	1.09061	0	0	0	0	1.85712	2.06575	0	0	0	12.346
sp|A7LCJ2|PA2_URTCR	TRINITY_DN21369_c0_g1_i1	0	12.1809	0	0	0	0	0	0	0	0	3.74664	0	0	0	0	0	0	0
XP_020896839.1	TRINITY_DN10_c0_g1_i2	0	0	12.0782	0	0	8.6901	0	0	0	0	0	0	9.6	3.95713	0	0	0	0
KXJ06887.1	TRINITY_DN824_c0_g1_i23	2.28617	0	6.73264	7.94929	2.11696	3.24243	1.34669	11.8789	5.41547	5.97129	10.4885	1.47566	3.61483	4.15663	3.61795	1.18507	4.89244	5.97497
QNH72469.1	TRINITY_DN1305_c0_g1_i2	11.5482	1.05919	2.88599	1.06485	0.624844	5.2921	1.44317	1.44126	4.35259	3.19954	11.8644	3.95345	0	2.22721	4.52335	2.53995	3.93221	3.89842
sp|A0A6P8HC43|ATPI1_ACTTE	TRINITY_DN21628_c0_g1_i8	0	0	3.74225	2.3959	0	3.23406	3.7427	4.68408	6.16616	0	3.23882	11.8603	2.25972	0	7.10812	0	6.79846	10.3958
PFX30097.1	TRINITY_DN22_c15_g3_i1	7.47235	1.05919	7.93648	3.72696	3.12422	2.94006	8.65903	4.32377	5.80345	8.79875	3.74664	1.58138	3.22817	3.71202	1.29239	3.80993	11.7966	5.84763
XP_057313760.1	TRINITY_DN96_c1_g1_i8	1.35861	0	6.49348	2.66211	5.62359	1.17602	3.60793	0.720627	0	0.799885	6.86884	7.90686	5.16506	5.19683	4.52335	8.25485	11.7966	0
XP_020615458.1	TRINITY_DN16599_c0_g1_i5	0	10.0623	0	11.7133	0	1.17602	0	0	0	0	0	0	1.29127	0	0	0	0.655368	0.649737
XP_020910921.1	TRINITY_DN13823_c0_g1_i1	2.03791	1.84534	0	2.86377	2.40982	4.11608	4.78762	8.64754	11.6069	6.78897	0	10.6134	5.81071	5.93915	5.40799	0	10.7201	9.33581
XP_031573922.1	TRINITY_DN26861_c0_g1_i11	6.68177	0.855281	5.46457	6.6022	4.43188	0	8.23431	3.25291	3.29788	11.5831	8.73435	7.24188	9.54112	4.09036	6.05114	0	7.05845	5.60469
XP_073242969.1	TRINITY_DN5842_c3_g1_i10	0	2.86562	0	2.79583	0	0	0	7.46102	11.3809	0	0	0	0	0	0	6.6214	0	3.6956
XP_065069586.1	TRINITY_DN5105_c0_g1_i1	4.17503e-08	0	3.73713e-08	7.72934e-08	9.91883e-09	4.88595e-08	2.79351e-07	1.28129e-07	2.90172	11.1984	5.47862	1.01987e-07	2.56746e-07	4.21154	2.53664e-07	1.64383e-07	3.61434e-07	0
QNH72468.1	TRINITY_DN32132_c0_g1_i19	0	0	0	0	0	11.0318	0	0	0	0	0	0	0	0.348314	0	0	0	0
QNH72526.1	TRINITY_DN1381_c0_g1_i29	0	0	0	0	0	0	0	10.9894	0	0	0	6.02894	0	0	0	0	0	0
XP_057292305.1	TRINITY_DN3512_c0_g2_i9	1.10195	0	4.32899	8.51877	0	2.94006	2.13427	10.8094	8.58257	4.73172	2.48253	2.33866	2.02978	4.39169	8.4005	3.17494	10.4859	0
sp|A7RNZ0|NEP4_NEMVE	TRINITY_DN1381_c0_g1_i26	1.55568	1.28694	0	0	1.77437	5.84389	2.24452	6.88897	10.2629	0	0	1.87616	1.59813	0	0	6.03937	0	10.6478
sp|B1B5J0|SHTX5_STIHA	TRINITY_DN255_c0_g1_i1	1.35861	10.5919	0	0	0	0	0	0	0	0	0	0	0	0	0	0	0	0
XP_015758456.1	TRINITY_DN549_c0_g1_i2	0.339652	1.32399	3.60749	5.5372	1.87453	1.76403	0.360793	0	2.17629	0	10.4406	2.37207	2.15211	6.49603	0	0	0.655368	4.54816
sp|P0DY42|PLA2_CALPY	TRINITY_DN3709_c1_g1_i2	2.03791	1.58879	6.49349	6.38907	0	5.88011	5.0511	2.16188	3.62715	10.3985	5.61996	2.37207	4.51944	4.45442	5.16954	5.07991	4.58758	1.21885
QNH72462.1	TRINITY_DN2665_c7_g1_i2	0	0	5.24773	0	0	0	0	10.2916	0	0	0	0	0	0	0	4.51938	0	0
XP_044178034.1	TRINITY_DN4907_c0_g1_i1	0	2.20094	2.3332	0	0	0	7.21586	10.0888	3.68369	0.986923	8.36106	0	0	1.03173	2.6855	3.37291	0	2.95387e-05
KAJ7331228.1	TRINITY_DN3432_c0_g1_i6	0	0.529596	2.88599	7.09304	0	2.99311	1.99005	2.16457	0	1.59977	9.99515	1.25795	1.60201	5.19683	0.996604	6.34988	1.01626	3.98634
sp|R4ZCU1|BBHUG_URTGR	TRINITY_DN373_c0_g1_i2	6.5252	5.08714	0	0	4.37391	4.11608	5.77269	0	6.96828	0	9.99103	1.58138	0	0	3.87716	0	0	3.24868
XP_020915695.1	TRINITY_DN5016_c0_g1_i2	3.23682	0	9.44759	1.32229	0	0.815948	0	0	5.642	0	5.06906	0	0	6.09175	0.891533	0	0	9.79985
XP_066927566.1	TRINITY_DN9970_c0_g1_i8	1.55269	0	0	3.83344	5.62359	3.52807	1.6837	6.72586	3.91733	2.74247	5.8281	4.74414	5.16508	4.45442	2.90787	2.32829	9.75345	2.59895
QNH72442.1	TRINITY_DN4277_c0_g1_i1	0	0	0	0	0	0	0	6.96577	0	0	0	7.01753	0	0	3.71193	0	9.75253	0
XP_015747264.1	TRINITY_DN63066_c0_g1_i1	6.11374	1.05919	4.32899	0.532423	6.87328	1.17602	8.65903	3.60314	8.70517	9.59863	3.74664	6.32552	0	0.742404	2.58477	7.61986	1.9661	6.49737
PFX32553.1	TRINITY_DN4_c7_g1_i1	0	0	0	0	0	2.94006	6.49427	9.55704	0	0	0	0	0	0	0	0	7.20905	0
PFX32553.1	TRINITY_DN18053_c0_g1_i2	2.67455	0	4.12235	6.36331	2.41468	5.12286	0	1.91647	0	0	0.62444	6.02501	0	9.48836	0	0	2.58031	0
QNH72520.1	TRINITY_DN130_c0_g1_i1	2.71722	4.76636	0	0	1.24969	4.70409	9.38062	0.720628	0	1.59977	1.87332	0.790689	0	3.71202	1.29239	1.90496	0	1.94921
XP_031572002.1	TRINITY_DN13848_c0_g1_i8	2.71722	0	9.37948	2.66211	4.37391	0.588011	2.16476	2.88251	8.70517	4.79932	0.62444	5.53483	1.9369	0	0.646193	0	3.27684	1.94921
QNH72477.1	TRINITY_DN35276_c0_g1_i9	0	0	0	0	9.26087	0	0	0	3.16665	0	0	0	0	0	0	5.94032	0	0
XP_020910921.1	TRINITY_DN13823_c0_g1_i5	0	0	9.19795	4.62406	0	0	5.58218	0	0	0.536327	0	3.18195	0	7.66866e-05	4.2849	3.17494	5.66406	2.15056
XP_046849828.1	TRINITY_DN30867_c0_g1_i1	0	0.529596	2.1645	3.19454	1.87453	0	2.88634	1.44126	2.17629	8.79875	1.24888	0	3.87381	0	1.29239	3.17494	1.31074	8.44658
QNH72478.1	TRINITY_DN17970_c0_g1_i2	0	0	0	0	6.24844	0	5.0511	8.64754	0	7.99886	0	0	0	0	0	0	0	4.54816
sp|A0A6P8HC43|ATPI1_ACTTE	TRINITY_DN2141_c0_g1_i1	5.54219	8.64157	0	0	0	0	0	0	0	0	0	0	0	0	0	0	0	0
XP_028405037.1	TRINITY_DN7343_c0_g3_i2	2.04004	8.58861	1.443	7.48975	6.37872	4.71148	1.44806	1.49339	2.91355	4.02563	6.46158	4.79628	1.9436	0.773006	1.95204	1.30018	2.62379	2.61634
QNH72454.1	TRINITY_DN54995_c0_g1_i2	0	2.64798	0.0183523	0.0167167	1.87453	1.17602	0.0257486	2.16188	2.81106	0.0207606	0.0265196	0.0308888	0.0180159	0.020168	0.0079461	0.039727	8.51979	8.33203e-05
QNH72463.1	TRINITY_DN222_c0_g1_i19	0	0	0	0	0	0	0	0	0	0	0	0	0	8.42791	0	0	0	0
XP_057311542.1	TRINITY_DN1747_c0_g1_i3	0	8.41231	0	0	0	0	0	0	0	0	8.0913	0	0	0	0	0	5.39595	0
XP_020896839.1	TRINITY_DN10_c0_g1_i6	8.34716	0	1.08106e-05	0	1.15669e-06	0	0	0.0912712	0	0	0	0	0	0	0	0	0	0
QNH72477.1	TRINITY_DN35276_c0_g1_i1	4.93935	0	1.443	3.84573	0	8.26509	6.1539	4.02794	6.18878	0.876915	2.68979	6.52029	1.31791	0	0.739063	0.105354	3.12898	4.26144
PFX16435.1	TRINITY_DN2658_c5_g1_i5	0	0.345659	5.38486	3.44573	3.88924e-05	0	0	0	0	0	0	8.14837	0	5.6553	3.65272	2.06143	4.17285	0.297514
QNH72468.1	TRINITY_DN32132_c0_g1_i1	8.12312	0	0.00861289	2.22895e-05	0	0	0	7.50664	0	0	5.24176	0	0.00170675	1.03885	1.23036	0	2.38597	0
sp|A7LCJ2|PA2_URTCR	TRINITY_DN55001_c0_g2_i1	0.679305	0	0.721499	0	8.12297	6.46813	4.32952	1.44126	0.725431	6.39909	1.24888	3.95345	1.29127	1.48481	5.16954	0.634988	1.31074	1.94921
PFX16435.1	TRINITY_DN2658_c5_g1_i3	0	0	0	0	0	0	8.11943	0	0	0	0	0	0	0	0	0	0	0
KAJ7365004.1	TRINITY_DN67617_c0_g1_i2	0	3.0905	7.21499	1.5535	2.49937	4.70409	3.60793	2.10265	0	4.79932	8.11771	3.16276	1.88383	0	7.75431	2.53995	3.27684	5.19789
QNH72546.1	TRINITY_DN4923_c0_g1_i4	0	0	0	0	0	7.25089e-06	0	7.25954	2.2857	0	1.9675	2.49012	0	0	0	8.00453	0	2.04761
KXJ07057.1	TRINITY_DN32745_c0_g1_i19	0	0	1.443	1.59727	1.87453	3.52518	1.44317	5.76503	3.62715	7.99886	2.49776	1.58138	3.85375	0	5.16954	3.80993	3.27684	6.49737
sp|Q3C257|ACR1A_ACTEQ	TRINITY_DN10059_c4_g1_i4	0	4.91835e-07	2.61157	0	1.08317e-08	2.37304e-07	0	0	0	0	0	0	0	0	7.98998	0	0	0
QNH72494.1	TRINITY_DN25848_c0_g1_i6	2.03791	0	7.93648	0.620603	0	0	2.54341	3.60314	2.57499	0	1.24888	0	1.34473	4.25849	0	4.44492	2.8328	1.09789
QNH72491.1	TRINITY_DN4443_c0_g1_i3	2.03791	0	7.93648	2.12969	3.74906	1.76403	0	5.76503	1.45086	0	0	3.16276	4.51944	1.48481	1.29239	1.26998	0.655368	0.649737
QNH72412.1	TRINITY_DN1422_c0_g1_i10	1.35861	0	0	1.06485	1.24969	5.19695	6.37751	0	0	4.71302	0	0	3.80416	2.78523	1.90372	0	7.72299	3.82833
XP_057313760.1	TRINITY_DN497_c0_g1_i3	7.71554	0	0	0	0	0	0	0	0	0	0	0	0	0	0	0	0	0
CAB4045518.1	TRINITY_DN11453_c0_g1_i1	0	0	2.88599	1.06485	4.37391	1.76403	6.49427	0.720628	1.45086	0.799886	1.87332	2.37207	1.29127	1.48481	3.87716	7.61986	5.24295	0.649737
KXJ17009.1	TRINITY_DN3489_c0_g1_i16	0	0	0	0	0	0	0	0	0	0	0	0	0	0	0	7.61986	0	0
XP_029206582.2	TRINITY_DN18127_c0_g1_i3	1.39546	0	6.60318	5.60961	0	3.62377	7.04847	3.27653	0	2.04852	0	6.44572	0	0	7.61712	3.41878	2.87314	0.569514
QNH72562.1	TRINITY_DN1819_c0_g1_i7	0	0	5.36934	0	2.68137	0	0	7.50959	0	0	0	0	0	0	0	0	2.92564	0
PFX16435.1	TRINITY_DN15062_c0_g1_i1	0.82884	3.70717	6.49349	3.72696	1.54194	0.709677	1.98542	0	0	0	4.58088	0	0	7.42404	1.72396	5.71489	0	0
XP_001639654.3	TRINITY_DN26944_c0_g1_i1	0	3.75505	2.1645	0	0	0	5.54741	0	7.40339	3.99943	0	1.73676	0	0.815352	0	0	1.43952	2.85431
sp|P69945|AETX3_ANEER	TRINITY_DN174901_c0_g1_i1	3.39652	7.29693	0	0	0	0	0	0.720628	0	0	0	0	0	0	0	0	0.655368	0
QNH72467.1	TRINITY_DN715_c1_g1_i8	0.679305	0	4.26359	0	0	0	1.40528	0	0	0	2.4422	2.82819	1.25737	7.2647	1.25845	1.23663	1.29088	1.27437
QNH72402.1	TRINITY_DN16557_c1_g1_i3	0	0	0	0	0	7.2346	0	0	0	0	0	0	0	0	0	0	0	0
XP_022793939.1	TRINITY_DN55437_c0_g1_i2	0	0	0	0	0	0	0	7.20628	0	0	0	0	0	0	0	0	0	0
XP_022791885.1	TRINITY_DN13496_c0_g1_i15	0	1.05919	0.721499	4.59671	1.24969	5.52588	3.29135	2.16188	0	0.942858	2.49776	1.58138	1.29127	1.48481	1.93858	0	3.27684	7.1471
PFX32553.1	TRINITY_DN176901_c0_g1_i1	2.71722	0	1.443	1.06485	3.12422	1.76403	2.16476	2.88251	0.725431	3.99943	0.62444	7.1162	2.58254	1.48481	4.52335	3.80993	1.9661	7.1471
KXJ11852.1	TRINITY_DN3897_c0_g1_i11	0	1.05919	2.1645	1.47386	0	0	0	0	1.45086	0.208649	0	0	0	0	0	0	1.09155e-05	7.13015
XP_048575653.1	TRINITY_DN137035_c0_g1_i2	2.71722	0.529596	5.05049	2.67931	0	0	3.19227	1.59402	0.725431	2.654	4.83437	1.58138	7.10198	1.48481	5.81573	3.17494	0	2.59895
QNH72454.1	TRINITY_DN2472_c0_g1_i3	0.679305	6.35515	0	0.0354819	0.624844	0	2.16476	2.88251	1.45086	1.59977	3.75786	3.95345	7.10198	0	6.46193	0	3.93221	4.54816
sp|P0DY40|U12C_CALPY	TRINITY_DN18268_c1_g1_i2	0.0979577	2.29131	4.1621	6.91064	0	1.65349	5.20326	0	1.04619	3.46072	0	0	2.79335	0	4.65961	1.83153	5.67093	0.937031
QNH72522.1	TRINITY_DN205_c0_g1_i2	0	6.88475	0	0	0	3.47413	6.49427	0	0	0	3.74157	0	0	0	0	0	3.97307	0
XP_066927566.1	TRINITY_DN9970_c0_g1_i5	3.88174	0	3.60749	0.958361	0	0	3.3674	4.80419	2.61155	6.85617	2.91405	1.58138	0	2.22721	2.90787	4.65658	5.32005	2.59895
KAJ7331228.1	TRINITY_DN3432_c0_g1_i7	6.11374	1.05919	0	4.08782	4.37391	3.47501	3.06105	3.60046	6.52888	0.799886	2.49361	4.27688	2.2718	0	2.23436	0	6.84814	4.46024
QNH72454.1	TRINITY_DN54995_c0_g1_i3	0	0	6.04638	3.81831	0	0	5.17118	0	4.44325	6.7028	5.22018	5.66319	3.85716	5.32799	2.31976	6.81895	0	0.7806
sp|Q76CA1|GIG1_STIGI	TRINITY_DN213_c0_g1_i3	0	3.17757	0.89797	6.81437	0	3.97973	0.890278	0	0	0	0.31222	0.790689	0.157918	1.14297	0	1.26998	5.533	0.324868
XP_047145509.1	TRINITY_DN5741_c3_g2_i1	6.80459	0	0	0	0	0	0.725353	0	1.45086	2.40163	1.24888	0	0.646061	0	0	0.634988	0.655827	0
QNH72383.1	TRINITY_DN4176_c1_g1_i1	6.79305	2.64798	0.721499	1.06485	0.624844	4.70409	6.49427	2.16188	1.45086	3.19954	0	0	3.22817	3.71202	1.29239	3.80993	2.62147	5.84763
XP_073236133.1	TRINITY_DN41373_c0_g1_i2	6.33532	0	0.0777126	0	0	0	0	6.72072	2.25517	4.51439	0	0	4.01421	0	0	0	0	0
sp|P0DY42|PLA2_CALPY	TRINITY_DN3709_c0_g1_i2	2.71722	0.529596	0.721499	3.72696	0.915933	1.76403	5.0511	0.720628	2.17629	4.79932	6.2444	0	5.16508	6.23488	3.28207	0.930804	1.9661	6.66695
QNH72522.1	TRINITY_DN205_c0_g1_i1	0	0	0	0	1.24969	6.52205	0	0	0.725431	1.59977	0	0	0	0	0	2.53995	0	1.29947
XP_020910707.1	TRINITY_DN14026_c0_g1_i3	0	3.17757	1.443	0	1.24969	2.94006	5.0511	0	0	3.19954	1.24888	0	0	1.48481	6.46193	3.80993	5.24295	5.84763
QNH72562.1	TRINITY_DN217429_c0_g1_i1	0	1.05919	2.1645	1.06485	0	1.17602	0	0.720628	1.45086	0	1.87332	0.790689	0	1.48481	6.46193	2.53995	0	0
XP_068722772.1	TRINITY_DN38820_c0_g1_i3	0	0	2.30942	0	0	6.45013	1.09213	0	0	2.36939	0	0	0.98274	0	0	0	4.18412	0
XP_001624097.3	TRINITY_DN25887_c0_g1_i2	0	2.11838	0	6.44695	0	0	0	0.872587	2.6352	0	0	0	0	0	0.782455	0	0	0
QNH72401.1	TRINITY_DN21013_c0_g1_i3	0	0	0	1.42394	0	1.34359	0	2.41381	0	0.919813	2.03554	0	0	2.28557	6.42367	1.00603	0	0
QNH72477.1	TRINITY_DN35276_c0_g1_i3	3.55996	0.161455	0.721499	3.45288	3.23602	3.73184	4.66989	1.5687	0.923662	4.72229	6.42111	0.595913	2.7895	5.53235	1.19951	1.84074	6.2615	4.11966
QNH72470.1	TRINITY_DN23679_c0_g1_i4	6.04648	0	0	0	6.42102	0	0	0	0	5.5992	0	2.37207	0	0	0	0	4.4898	0
QNH72522.1	TRINITY_DN6051_c0_g1_i10	0	0	0	0	6.41852	0	0	2.33362	0	0	0	0	2.09077	0	0	0	0	0
PFX16435.1	TRINITY_DN25001_c0_g1_i9	0	0	4.05246	0.532423	1.05903	0	0	1.22048	6.37543	2.64989	0	5.2582	1.71686	5.6954	0	1.90496	3.70131	1.63619
XP_020915695.1	TRINITY_DN5016_c0_g1_i6	0	0	0	0	0.791989	0	4.76274	0.960525	0	3.87078	0	4.65948	0.769867	0	0	0	6.2281	0
QNH72522.1	TRINITY_DN6051_c0_g1_i4	0	0	0	4.58749	0	0	6.21737	0	0	3.446	2.69016	0	0	0	2.78388	0	0	0
XP_020912774.1	TRINITY_DN29093_c0_g1_i6	0	0	0	0	0	0	0	0	2.28964	0	0	0	0	6.07764	0	0	2.52224	1.29947
XP_065059538.1	TRINITY_DN47213_c0_g1_i1	4.68174	2.59	0	1.9888	1.58545	3.27589	3.13119	2.68608	2.25211	0.501956	1.93719	1.95462	1.6015	3.67053	1.19677	3.54014	3.62025	6.06903
XP_022791885.1	TRINITY_DN18434_c0_g1_i4	0	0	1.48904	0	0	1.84955e-08	0	2.6291e-08	0	8.30858e-09	0	0.790689	0	1.83262e-08	2.58924	0	1.19852e-08	6.03423
QNH72431.1	TRINITY_DN4767_c2_g1_i1	0.474089	0	5.06426	5.52724	3.98823	1.21164	5.95889	2.48664	0.500287	1.1188	3.87208	3.25154	3.11162	0.508829	4.4225	4.8022	4.00554	4.41511
PFX16435.1	TRINITY_DN15062_c0_g1_i3	0.529766	0	0	0	0.957436	0.466348	5.95202	5.76503	2.17629	3.99943	2.28795	3.95345	4.51944	0	3.44558	0	5.24295	5.19789
KXJ13296.1	TRINITY_DN24732_c0_g1_i1	0	0	1.20749	0	5.2845	0	5.91112	0.592182	4.04409	2.00032	3.10274	2.5792	3.17504	0.605423	0	0	3.19996	1.74555
XP_048590109.1	TRINITY_DN0_c65_g1_i1	0.679305	0	0.810164	4.25938	0	0	3.64241	0.720628	2.17629	5.5992	1.89153	0	0	3.71202	5.16954	0	2.63844	5.90053
QNH72534.1	TRINITY_DN390_c2_g1_i7	1.35861	0.529596	0	1.06485	0	4.11608	0.721586	0.720628	1.45086	0	0	0	0.645634	2.22721	1.29239	3.80993	5.89831	1.94921
QNH72441.1	TRINITY_DN2350_c2_g1_i1	1.35861	3.70717	5.77199	2.12969	1.87453	0.588011	3.60793	3.60314	2.90172	2.39966	1.24888	3.95345	1.29127	3.71202	3.23096	4.58737	3.27684	5.84763
XP_020607868.1	TRINITY_DN11270_c0_g1_i6	0	5.82555	1.40508	1.59727	1.54589	0	0	0.720628	0.725431	0	0	0	1.29127	0	0.949664	2.52276	0	0
QNH72520.1	TRINITY_DN3708_c0_g2_i2	0.679305	5.82555	1.443	2.47046	0.624844	4.11608	0	2.88251	1.94703	3.19954	4.99552	0	0	0.742404	4.56102	1.90496	3.27684	3.89842
XP_020610614.1	TRINITY_DN145836_c0_g1_i1	0	0	0.721499	0.532423	0	0.588011	2.16476	0	5.80345	0.799886	0	1.58138	3.22817	0	0	2.53995	1.31074	3.89842
KXJ24342.1	TRINITY_DN21611_c0_g1_i10	1.35861	0	0.580662	1.06485	0	1.17602	0	2.16188	5.80345	0	1.20586	1.58138	0	0.742404	0	0.634988	0	0
QNH72454.1	TRINITY_DN54995_c0_g1_i1	0.679305	0	1.87175	0.956785	0	0	1.29735	0	0	2.87508	0.997692	1.42213	1.2899	5.7879	3.48803	0.761205	0	5.06695
KXJ07057.1	TRINITY_DN42554_c0_g1_i1	0.679305	0.529596	0	0.532423	0	0	0	5.76503	5.07802	0	2.49776	2.37207	0	1.48481	0	0	1.31074	1.94921
XP_057292120.1	TRINITY_DN36650_c0_g1_i10	2.03791	0	0	0	4.99875	1.58371	2.16476	3.60314	0	0	1.24888	0	2.58254	0	0	5.71489	1.76512	0
PFX21630.1	TRINITY_DN20512_c0_g1_i2	0	0.103387	0.03928	0	0	0.0224001	0	0.0255428	0	0.0461465	0.0226992	0	3.34149	3.84232	0.0259821	0.0476873	5.6531	0
XP_031551166.1	TRINITY_DN3512_c0_g2_i8	1.61527	1.05919	0	0	5.62359	0	2.91683	0	0.848021	0.0675962	5.01075	1.61479	0	1.54754	0	0	0	2.6053
sp|Q8WS88|PA2_ADAPA	TRINITY_DN6183_c0_g1_i8	0	0	0	0.532423	0	0	0.0212847	0	0	0	5.61996	0	1.36668	2.96961	0	0	1.9661	0
sp|Q0EAE5|K1A_ANEER	TRINITY_DN2157_c0_g1_i2	0	3.44564	0	0	0	0	0	0.947251	0	5.5992	0	0	0	0	0.912754	0	0	0
QNH72494.1	TRINITY_DN25848_c0_g1_i2	0	2.64798	0	4.1712	2.49937	2.35205	1.06452	0	4.67932	5.5992	0	2.37207	2.52907	0.844499	3.87716	0	3.06551	0.488894
QNH72521.1	TRINITY_DN47510_c0_g1_i8	0	0	0	0	5.59365	0	0	0	0	0	0	0	0	2.98442	0	0	0	0
CAB4034681.1	TRINITY_DN41500_c0_g1_i4	0	0	0	0	0	2.22612	0	0	5.49272	0	0	0	0	0	0	0	0	1.2299
QNH72443.1	TRINITY_DN24431_c0_g1_i8	5.43444	0.529596	5.05049	0	1.24969	0	0.721586	2.16188	0.725431	3.19954	3.1222	2.37207	1.29127	0	0	0.634988	1.31074	2.59895
XP_032218392.2	TRINITY_DN7575_c1_g1_i3	0	5.29596	2.35842	0	0	0	2.88634	0	0	0	0.62444	0.790689	1.29127	0	0.646193	0	0	1.29947
QNH72419.1	TRINITY_DN26073_c0_g1_i3	0	0	0	1.06485	1.24969	5.2921	1.44317	0.720628	2.17629	0	0.62444	0	1.29127	0	0	0	3.93221	0
QNH72462.1	TRINITY_DN2665_c7_g1_i17	4.6153	3.59932	0.000126049	0	0	0	0	0.000493551	5.00777	0	0	0	0	5.22442	4.45848	0.0012437	0	0
XP_057313760.1	TRINITY_DN96_c1_g1_i19	1.87497e-06	0	6.59099e-06	0	3.24326e-06	3.74313e-06	0	1.79387e-06	0	9.88315e-07	1.86346e-05	2.81099e-05	1.45387e-05	0	0	2.50138e-05	6.68987e-05	5.19789
KAJ7365004.1	TRINITY_DN67617_c0_g1_i1	0.679305	0.0870693	0	1.10861	0	0	0	3.66238	2.90172	0	0	0	3.92688	5.19683	0	0	0	0
KAK2571711.1	TRINITY_DN4645_c0_g1_i1	0	0	0	0	5.18858	0	0	0	0	0	0	0	0	3.09407	0	0	0	0
QNH72443.1	TRINITY_DN198124_c0_g1_i1	1.35861	0	1.443	0	0.624844	0	2.16476	2.16188	4.35259	3.19954	0.62444	1.58138	1.9369	3.71202	5.16954	4.44492	1.31074	2.59895
QNH72528.1	TRINITY_DN12983_c1_g1_i1	0	0	0	0	0	0	2.16476	0	5.07802	1.59977	0	0	0	0	0	0	1.9661	0
QNH72474.1	TRINITY_DN62160_c0_g1_i1	3.39652	0.529596	1.443	1.06485	4.99875	1.76403	1.44317	5.0444	1.45086	3.19954	2.49776	3.95345	1.29127	1.48481	0.646193	0.634988	1.31074	0.649737
sp|P58912|TX60B_PHYSE	TRINITY_DN7427_c0_g1_i1	2.71722	0	0	3.4306	0	0.588011	0	5.0444	0	0	0	3.16276	0	0	1.93858	0	0	0
sp|P0DN00|K1B9A_ANEVI	TRINITY_DN19013_c0_g1_i5	2.07469	0	0	0	1.24969	0	1.44317	1.44126	0	0	4.99552	0.790689	0	2.96961	2.58477	1.90496	0	1.29947
sp|A7LCJ2|PA2_URTCR	TRINITY_DN276_c1_g1_i4	0	0	0	1.06485	0	3.52807	0	1.44126	1.45086	1.59977	4.99552	0	2.58254	0.742404	0.646193	0.513681	1.31074	3.29543e-06
XP_031548593.1	TRINITY_DN2472_c0_g1_i1	0	0	4.20611	4.2239	0	0.685586	0	0	0	0	4.9843	0	0	0.865598	0	2.96143	0	0
QNH72546.1	TRINITY_DN5147_c0_g1_i15	0	0	0	1.82999	1.47528	1.98128	4.38467	2.43503	2.23286	0	0	4.97465	0	4.97376	1.61832	0	0	0
XP_022791885.1	TRINITY_DN9416_c6_g1_i4	0	1.08809	0	0	1.28379	0	0	2.16188	0	4.93026	0	0	0	0	0	0	0	0
XP_022791885.1	TRINITY_DN18434_c0_g1_i8	2.71722	0	0	0	2.36731	2.37067	0	4.84223	0	4.29984	0.839178	0	0	1.99542	0	0	0.655368	0
sp|P0DN06|VKT1A_ANEVI	TRINITY_DN11883_c0_g1_i5	0	0	0	0	0	1.32636	0	0	0	0	0	0	0	0	4.82451	0	0	0
XP_074617199.1	TRINITY_DN24912_c0_g1_i7	0	0	0	0	0	0	0	0	0	0	0	0	0	0	0	4.77951	0	0
XP_057313760.1	TRINITY_DN7967_c3_g1_i2	0	4.76636	0	2.66211	0	0	0.721586	0	0.725431	0	1.24888	0	0	0	0	1.90496	0	0
QNH72524.1	TRINITY_DN4206_c0_g1_i1	4.75513	0	2.20143	0	1.86438e-05	0	2.16476	0	0	0	0.000114553	0	0	0.000165695	7.60717e-05	6.31082e-05	0	1.25634e-06
PFX16435.1	TRINITY_DN25001_c0_g1_i13	0	0	0	0	0	0	0	0	4.74525	0	0	0	0	0	1.29239	0	0	0
sp|Q76CA1|GIG1_STIGI	TRINITY_DN213_c0_g1_i13	4.72574	3.17757	0.89797	0	0	0	0.890278	0	0	0	0.31222	0.790689	0.157918	1.14297	0	0	0	0.324868
XP_047134951.1	TRINITY_DN49310_c1_g1_i1	0	0	0	0.569272	1.35545	0	4.66968	2.30698	1.50436	0	0	2.37207	1.96758	0	0.687038	0	0	0.661133
QNH72419.1	TRINITY_DN1381_c0_g1_i24	0	0	3.78053	0	0	0	2.64758	0	0	3.79667	0	0	0	0	1.60459	4.60365	0	0
XP_022810508.1	TRINITY_DN18021_c1_g1_i9	0	0	0.721499	0.532423	1.24969	0	0	0.720628	1.45086	0	0	0.790689	1.29127	0.742404	0.646193	0	4.58758	0
XP_015749144.1	TRINITY_DN4517_c5_g1_i3	0.679305	0	3.60749	0.532423	0.624844	0.588011	0.721586	0	1.45086	2.39966	3.1222	0.790689	3.22817	1.48481	1.93858	3.80993	4.58758	3.89842
QNH72461.1	TRINITY_DN79_c1_g1_i1	0	0	0	0.780441	0.95821	0	2.03854	3.53247	1.02056	1.23769	4.55817	0	0.848822	1.10278	0.924437	2.40719	0	0
sp|P0DY19|INS_OULSP	TRINITY_DN104322_c0_g1_i1	0.679305	0	1.443	1.59727	0	2.35205	1.44317	1.44126	0.725431	1.59977	1.24888	1.58138	0	4.45442	1.93858	0.634988	0	4.54816
QNH72546.1	TRINITY_DN4923_c0_g1_i1	2.51485	0.783013	2.57815	4.48038	0	1.7955	0	0	0	0	0	0	0	2.29213	2.90666	0	0	0
XP_022791885.1	TRINITY_DN13496_c0_g1_i13	0.679305	0	0	0.727524	1.87453	4.47032	0.874014	0	0	3.05657	0.62444	0	0	0	1.29239	0	0	0
QNH72547.1	TRINITY_DN19670_c1_g1_i6	0	0	0	0	4.45514	0	0	0	0	0	0	0	0	0	0	2.26373	0	0
QNH72567.1	TRINITY_DN812_c1_g1_i2	0	0.654252	0.918612	0.335173	1.60433	0.367972	0	0	0	1.52317	0.391717	0.493974	1.21436	0.463808	0.403247	4.37433	1.21954	0.87884
QNH72443.1	TRINITY_DN56135_c0_g1_i1	0	0	0	0	4.37391	0	0	0	2.17629	2.39966	0.62444	3.95345	0.645634	0.742404	0.646193	0	1.31074	0
ALL34551.1	TRINITY_DN937_c0_g1_i2	0	4.3736	0	0	0	0	0	0	0	0	0	0	0	0	0	0	0	0
XP_022793939.1	TRINITY_DN14236_c0_g1_i3	2.71722	2.64798	1.443	0.532423	2.56801	1.22388	0	2.16188	4.35259	2.39966	0.62444	0	3.22817	0	1.29239	1.30486	1.36408	0.649737
QNH72491.1	TRINITY_DN3941_c0_g1_i3	0	0	4.32899	3.72696	0	0	2.16476	0	1.45086	3.04589	0.892767	0	0.645634	0	1.73926	2.38883	2.24772	0.279199
XP_032240029.2	TRINITY_DN10678_c2_g1_i1	0	0	0.721499	0	0.624844	0	0.721586	4.32377	0	0	0	0	0	2.22721	1.29239	0	0	0
XP_032218392.2	TRINITY_DN7575_c1_g1_i1	1.35861	0	1.24907	2.12969	1.87453	2.35205	0	4.32377	2.90172	0.799886	0	0	0	1.48481	0	1.90496	0.655368	0
QNH72522.1	TRINITY_DN205_c0_g1_i3	0	0	0	4.25938	0	0	0	2.16188	0	0	0	0	0	0	0	0	0	0
XP_022791885.1	TRINITY_DN13496_c0_g1_i3	0	4.23677	0	0	0	0	0	0	2.17629	0	0	0	0	0	0	0.634988	0	0
XP_001624097.3	TRINITY_DN22062_c0_g1_i2	0	4.23677	0	1.59727	0	0	1.44317	0	0.725431	0	0	0	0.645634	0	0	0	0	0
XP_020896839.1	TRINITY_DN7427_c0_g1_i2	0	4.23667	3.60748	2.95846	1.87452	0	1.44316	0	1.45085	0	0	0	1.29126	3.71197	0	0	3.93221	1.3595
QNH72462.1	TRINITY_DN2665_c7_g1_i3	0	0	1.24694e-05	3.57501	0	0	0	5.67475e-05	0	0	0	0	4.1562	0	0	0.00014779	0	0
QNH72394.1	TRINITY_DN22616_c0_g1_i20	0	4.14862	0	3.12549	0	0	0	0	0	0	0	0	0	0	0	0	0	0
XP_022793939.1	TRINITY_DN166_c3_g2_i5	0.713725	1.07456	0	1.11565	0	1.28478	3.00658	4.11549	1.57324	1.73471	1.34461	2.62964	0	0.841529	2.62228	3.45122	2.16568	0
sp|Q76CA1|GIG1_STIGI	TRINITY_DN213_c0_g1_i14	4.10521	0	1.09005	0	0	0.724365	3.27055	1.44126	0	2.39966	0	0	0.975431	0	0	0	1.67605	0
KAJ7325623.1	TRINITY_DN13414_c2_g1_i2	3.63649	0	0.851549	0.578712	3.38361	1.79234	1.56586	0.0743969	4.10107	0.905983	0.177644	0.842361	0.680441	1.56971	1.45247	0.157068	2.11775	1.4414
sp|P0DRC3|AITX4_METSE	TRINITY_DN11911_c0_g1_i1	4.07583	0	0	0	0	0.588011	0.721586	0	0	0.799886	0	0	0.645634	0	0	0	0	1.94921
QNH72470.1	TRINITY_DN175137_c0_g1_i1	4.07583	0	0	0	1.87453	0.588011	0	0.720628	2.17629	0.799886	1.24888	1.58138	0	0	1.29239	1.26998	1.9661	0
sp|O16846|1AK_HETMG	TRINITY_DN2157_c0_g1_i1	4.07583	2.37992	0	0	0	0	0	2.65589	1.45086	0	0	0.790689	0	1.48481	1.67202	0.634988	0	0
sp|P69945|AETX3_ANEER	TRINITY_DN29882_c0_g1_i2	4.07583	0	0	0.0389526	0	0	0	0	0	0	2.49776	0	0	0	0	0	0	0
KXJ06887.1	TRINITY_DN824_c0_g1_i22	0.202825	0	0	5.62846e-09	0.121911	4.02439e-05	0	4.03212	0	0	1.32199e-08	0	0	0	0	0	0	1.44909e-06
sp|P0DN10|VKT6_ANEVI	TRINITY_DN11883_c0_g2_i1	0	0	2.1645	0	0	0	2.16476	0	0	3.99943	0	0	0	0.742404	3.23096	0	0	0.649737
XP_015758456.1	TRINITY_DN6963_c0_g1_i3	0	0	0	0	0	1.17602	0.721586	0.720628	0	3.99943	0	0	0	0.742404	0.646193	0	0	1.29947
PFX34020.1	TRINITY_DN9960_c0_g1_i1	0.417469	0.325465	0	0	0.768002	0.361365	1.33036	2.65719	0	1.9663	0.767505	0	3.96777	0.912496	1.58848	0.78047	0.80552	0
QNH72491.1	TRINITY_DN14884_c0_g1_i9	1.13985	2.11838	0	3.9565	0	0	0	0	0	0	0	0.790689	0.645634	0	0	1.06549	0	0
XP_020910707.1	TRINITY_DN715_c1_g1_i12	0	0	0	0	0	0	0	0	0	0	0	3.95624	0	0	0	0	0	0
PFX34020.1	TRINITY_DN39227_c1_g1_i3	0	0	0	0	0	0.588011	0	0	0	0	0	3.95345	1.9369	0	0	0	0	0
sp|P0DY42|PLA2_CALPY	TRINITY_DN85029_c0_g1_i1	1.35861	0.529596	0.721499	0.532423	1.87453	2.35205	3.60793	2.16188	2.90172	3.19954	1.24888	3.95345	0	0.742404	0.646193	1.26998	3.27684	3.89842
KXJ29317.1	TRINITY_DN35944_c0_g2_i1	3.02565	0	2.88599	1.59727	0	0	1.07132	2.16188	0	0	1.85419	1.58138	0	0	0	0	3.93221	0
XP_015747264.1	TRINITY_DN71184_c0_g1_i1	0.679305	0	0	0	0.624844	1.17602	0	0.720628	0	0	0	0.790689	0	0.742404	2.58477	0	3.93221	0
QNH72391.1	TRINITY_DN11957_c0_g1_i2	1.35861	0	0.721499	1.59727	1.24969	0	2.16476	1.44126	2.90172	0	0	0	0	0.742404	0	1.26998	2.62147	3.89842
QNH72520.1	TRINITY_DN50_c1_g1_i2	2.88089	0	1.443	0.532423	0.624844	0	2.93608	0.761509	2.98217	3.19954	0	1.98157	0.833772	0	1.66586	1.44694	0	3.8882
JAC85124.1	TRINITY_DN168_c0_g2_i8	0	0	3.60749	1.06485	0	0	1.44317	4.59683e-05	0	2.39966	0	0	0	0	3.87716	0	0	0
QNH72547.1	TRINITY_DN3970_c0_g1_i1	1.35861	0	0	1.59727	1.24969	0	2.88634	0.720628	0.725431	1.59977	1.24888	3.16276	3.87381	2.96961	0	1.26998	1.9661	1.29947
XP_031554829.1	TRINITY_DN123_c0_g1_i38	1.35861	0	0	0	3.74906	0	0	2.16188	0	0	0	1.58138	0	0	0	0	0	0
QNH72534.1	TRINITY_DN390_c2_g1_i3	0	0	0	0	0	0	0	0	0	0	3.74664	0	0	0	0	0	0	0
XP_001624097.3	TRINITY_DN9749_c0_g1_i1	0	0	0.721499	1.26981	0	0.588011	0	2.16188	2.17629	2.39966	3.74664	0	0.645634	1.48481	0	0	0.655368	0.774798
XP_031573922.1	TRINITY_DN16404_c0_g1_i3	0	0	0	3.18788	2.49053	2.09989	0	0	0	3.7372	0	0	0	0	3.03793	0	0	1.48298
XP_032240029.2	TRINITY_DN36821_c0_g1_i2	0	0	0	0	1.24969	0	0	3.73712	1.35734	1.75001	0	0	1.9369	0	0	1.90496	2.36993	1.29947
XP_028518030.1	TRINITY_DN32745_c0_g1_i7	0	0	0	0	0	0	1.81475	0	1.82442	0	0	1.98854	1.62374	3.73422	1.62514	0	3.29644	1.63406
XP_020607868.1	TRINITY_DN123_c0_g1_i14	0	2.82505	2.88599	3.72696	0	1.7682	0	0	2.14701	0	0	0	3.22817	0.742404	1.73816	0	0	1.94921
CAB3985643.1	TRINITY_DN49584_c0_g1_i3	1.77357	0	2.88599	0.532423	0	0	0	0	0	0	0	0.483	0	3.71202	0	0	0	0
XP_065069586.1	TRINITY_DN25706_c0_g1_i2	1.35849	1.58833	1.44289	0	0	0.587916	0.721477	2.88212	0	0	0.624349	0	1.93661	3.71137	0	0	0.65521	1.29947
PFX32553.1	TRINITY_DN31055_c0_g1_i7	0	3.70717	0	0	0	0.800001	2.16476	0	0.725431	0	0.62444	0	0	0	0	0	1.29172	0
QNH72465.1	TRINITY_DN49510_c0_g1_i1	0	3.70717	0	0	0	0.588011	0	0	0	0	0	0	0	0	0.646193	0	0	0
XP_022786365.1	TRINITY_DN1213_c0_g1_i1	0	0	0	0	0	0	0	0	3.67889	0	0	1.41714	0	0	0	0	0	0.860147
QNH72559.1	TRINITY_DN11848_c0_g1_i2	0	0	0	1.06485	1.34017	0	0	0	0	0	0	3.39177	0	0	0	0	2.10846	3.65977
XP_031549731.1	TRINITY_DN6674_c0_g2_i6	2.11453	2.35049	0	2.17416	0.636691	2.01641	2.53835	1.48535	2.52485	3.63543	2.56806	2.37207	2.63061	2.32762	1.96872	0.653847	0.655368	2.84605
XP_046855583.1	TRINITY_DN19149_c0_g1_i10	0.286973	2.64798	0	0.226255	0.639559	0.502377	1.44317	1.84102	3.62715	1.68706	1.06474	0.414624	0.826063	0.317608	0.276718	0.271079	0.564222	0.772719
QNH72436.1	TRINITY_DN734_c0_g1_i11	0	0	0	0	0	0	1.08238	0	3.62715	0	0	0	0	0	0	0	0.983052	0
KXJ07057.1	TRINITY_DN34279_c0_g1_i1	0	0	2.1645	0	0	0	0	0	3.61475	0	1.03718	0	1.07238	0	0	0	0	0
KXJ17898.1	TRINITY_DN4095_c2_g2_i1	0	0	0.721499	0.532423	0	0	3.60793	0.720628	2.17629	1.59977	0	3.16276	0	0	0	0	1.31074	2.59895
CAB3988033.1	TRINITY_DN22954_c0_g1_i1	0	0	3.60749	1.06485	0	0	1.44317	0	0	0	0	2.37207	0.645634	0	1.29239	0	1.31074	0
QNH72528.1	TRINITY_DN12983_c1_g1_i2	3.39652	2.64798	2.88599	2.12969	0	0	0	3.60314	0	0	1.24888	0.790689	0.645634	0.742404	0.646193	1.90496	0	0
QNH72447.1	TRINITY_DN21751_c0_g1_i4	0	0.529596	0.360749	2.12969	3.12422	2.94006	0.360793	3.60314	1.08815	2.7996	0	1.58138	0	1.11361	3.23096	3.17494	3.27684	1.94921
KXJ12502.1	TRINITY_DN782_c0_g1_i22	0	0	0	0	0	0	0	2.28741	0	1.68343	0	3.59303	3.1235	0	1.61252	0	0	1.79471
PFX21630.1	TRINITY_DN20512_c0_g1_i6	0	3.56071	2.45671	0	0	0.99468	0	1.22093	0	2.72101	1.05739	0	0	0	1.09173	2.14898	0	0
sp|P69945|AETX3_ANEER	TRINITY_DN31025_c0_g1_i1	2.81436	3.52251	0.721499	1.06485	0	1.76403	1.44317	0	1.45086	0	0.62444	0	0.645634	0	0	1.90496	1.31074	0.649737
sp|P0DRC3|AITX4_METSE	TRINITY_DN6310_c1_g1_i3	3.39652	1.58879	0	0	0	1.17602	1.44317	1.44126	0.725431	0	0	0	0	0	2.58477	2.53995	1.9661	0
QNH72492.1	TRINITY_DN4750_c0_g1_i4	0	0	0	0	0	0	0	0	0	0	0	0	3.35926	0	0	0	0	0
KXJ12502.1	TRINITY_DN782_c0_g1_i19	0	0	0	0	3.35843	0	1.87446	0.626194	0.629818	0	1.43777e-07	1.36226	0	0	0	0	0	0.612325
XP_015747264.1	TRINITY_DN103325_c0_g1_i3	0.679305	0	0	0	1.87453	0	0	0.720628	0.725431	0	0.62444	0	0	1.48481	0	3.17494	3.27684	0
KXJ17009.1	TRINITY_DN28580_c0_g1_i2	1.35861	0	1.443	0	0	0	0	0	0	1.59977	0	1.58138	0	0	0.646193	3.17494	3.27684	0
QNH72523.1	TRINITY_DN3954_c0_g1_i2	1.20801	0	0	0	0	0.588011	0	0	0.725431	0	0	0	0	0	0	0	3.27684	0
KXJ15781.1	TRINITY_DN49811_c0_g1_i3	0	0	0	0	0	0	0	0	0	0.799886	0	1.58138	0	0	0.646193	0	3.27684	0
QNH72435.1	TRINITY_DN10405_c3_g1_i12	0	0	0	2.14142	0	0	3.26093	0.987412	0	0	1.21959	0	2.1929	0	0.915959	0	0	0
KXJ15781.1	TRINITY_DN135025_c0_g1_i1	0	1.05919	2.88599	1.59727	1.24969	0	1.44317	0.720628	1.45086	2.39966	0.62444	1.58138	0.645634	0.742404	0.646193	1.26998	2.62147	3.24868
QNH72447.1	TRINITY_DN21751_c0_g1_i6	0.679305	0.529596	0.360749	0	0	0	0.360793	0	1.08815	2.7996	0	1.58138	0	1.11361	3.23096	0	0	0
XP_015748858.1	TRINITY_DN9459_c3_g1_i1	0	0.529596	0	0	0	1.17602	0	0	0	0.799886	1.24888	0	0	0.742404	3.23096	0	0	0
QNH72520.1	TRINITY_DN3708_c0_g2_i1	0	2.64798	0	2.32135	0	0.588011	0	0.720628	0.229264	0	0	1.58138	1.29127	0.742404	3.23079	0.634988	0	0
XP_066027438.1	TRINITY_DN114407_c0_g1_i1	0	0	0	0	0	0.588011	0.721586	0	0	3.19954	0	0	0	1.48481	1.29239	0	0	0
XP_046845879.1	TRINITY_DN36982_c0_g1_i2	2.04375	0	1.443	0.532423	1.47573	1.17602	0.721586	0.720628	0	3.19954	1.87332	0	2.58254	2.96961	0.651743	2.53995	2.13121	2.59895
XP_020910707.1	TRINITY_DN14026_c0_g1_i1	0	0	0	3.19454	0	0	0	1.44126	0	0	0	0	0	0	0	0	0	0
XP_057292120.1	TRINITY_DN492_c0_g1_i1	0	0	0	3.19454	0.624844	0.698752	0	0	0	1.59977	0	2.19189	0	2.05803	0	0	0.655368	0
KXJ24028.1	TRINITY_DN188_c0_g1_i1	0	0	0	2.55228	0	0	0	0	0	0	0	3.19284	1.31656	0	0	0	0	0
XP_068702114.1	TRINITY_DN24652_c3_g1_i1	0	3.17757	0.721499	2.12969	0	0	0.721586	0	0	2.39966	1.24888	3.16276	0.645634	1.48481	0	1.90496	0.655368	2.07541
XP_066025599.1	TRINITY_DN68951_c0_g1_i1	0	3.17757	1.443	0	0	0.588011	2.16476	0	0.725431	0	0	0	1.29127	1.48481	0	0	0	0
XP_022793939.1	TRINITY_DN14236_c0_g1_i2	0	0	0	0	2.43074	0	0	0	0	0	0	3.16276	0	0	0	1.2351	0	0
PFX34020.1	TRINITY_DN58331_c0_g2_i1	2.03791	0	0.721499	1.06485	0	0	0	2.16188	0	0	0	3.16276	1.29127	0.742404	1.93858	0	2.62147	1.29947
CAB3988033.1	TRINITY_DN22954_c0_g1_i2	0	0	0	0	0	0	0	1.44126	0	1.34416	3.14799	0	0	0	0	0	0	1.33453
CAB3997319.1	TRINITY_DN23663_c0_g1_i2	0	0	0	0	1.24969	0	0	2.13601	0	0	3.13043	0	0	0	0	0.634988	0	0
XP_073234172.1	TRINITY_DN143160_c0_g1_i1	0.679305	0	0	0	3.12422	1.76403	0	2.16188	0.725431	1.59977	0	0	0.645634	0	2.58477	0.634988	1.31074	0.649737
NDJ93961.1	TRINITY_DN6603_c0_g1_i2	0	3.04905	1.46129	0.541506	1.24969	0	0.726753	0	1.47308	2.39966	2.68419	0	1.32332	1.48481	0	0	0	0.673829
ALL34551.1	TRINITY_DN937_c0_g1_i3	0	3.0407	0	0	0	0	0	0	0	0	0	0	0	0	0	0	0	0
XP_066914380.1	TRINITY_DN47213_c0_g1_i2	2.79061	1.64676	0	1.20574	0.913928	2.01621	1.91991	1.63769	1.37505	0.29793	1.18501	1.20813	0.981042	2.2687	0.741803	2.17475	2.27806	3.02728
XP_028404712.1	TRINITY_DN36982_c0_g1_i4	1.35277	0	0	0	0	0	0	0	0	0	0	3.00418	0	0	1.28683	0	0.699186	0
XP_002153905.3	TRINITY_DN15602_c0_g1_i1	0	0	0	1.06485	1.24969	2.35205	0	0.720628	0	0	0.62444	0	0	2.96961	0.646193	1.26998	2.62147	0.649737
XP_031549731.1	TRINITY_DN35342_c0_g2_i1	0	0	0	0	1.87453	0.588011	0.721586	0.720628	1.45086	0.799886	0	1.58138	0.645634	2.96961	1.29239	0	1.9661	1.29947
QNH72494.1	TRINITY_DN25848_c0_g1_i16	0	0	0	0	0	0	0	0	0	0	0	0	0	0.869473	0	0	0	2.96138
QNH72490.1	TRINITY_DN8541_c0_g1_i7	0	1.67299	0	2.95128	0	0	0	0	0.808602	0	0	0	0	0	0	0	0	0
KXJ17898.1	TRINITY_DN140_c1_g3_i7	1.42312	1.70798	0.757169	1.59727	0.624844	0	2.94692	1.96342	0	0	0	1.58138	0.704084	0	0	0.665969	0.714699	0.911093
KXJ11852.1	TRINITY_DN35271_c0_g1_i15	0	0	0	0	0	2.94006	0	0	0	0	0	0	0	0	0	0	0	0
sp|P86468|TX150_BUNCI	TRINITY_DN31245_c0_g1_i8	2.73114	1.74475	0	0.638487	0	0.588011	0.796429	0	1.0219	0	2.29365	2.02307	1.99822	2.91632	0	0.924727	1.53785	0
XP_020915695.1	TRINITY_DN5016_c0_g1_i17	2.07317	2.90173	0	0	0	0	0	0	0	0	0	0	0	0	0	0	0	0
XP_022793939.1	TRINITY_DN132257_c0_g1_i1	0.679305	0	2.1645	0	1.24969	0	0	0	2.90172	1.59977	0	0.790689	0	2.22721	0	0.634988	0.655368	0
QNH72497.1	TRINITY_DN14884_c0_g1_i5	0.898061	0	0.721499	0	0	0	0	0	2.90172	0	0	0	0	0	0	0.204487	0	0
QNH72450.1	TRINITY_DN247217_c0_g1_i1	0	0	0	0	0	0	0	0	2.90172	0	0	0	0	0	0	0	0	0
CAB3985643.1	TRINITY_DN49584_c0_g1_i4	2.30226	0	0	0	2.49937	0	0	0	2.90172	1.59977	1.24888	2.67976	1.9369	0	0	0.634988	1.9661	0
CAB3985643.1	TRINITY_DN64507_c0_g1_i2	0	0	0	0	0	0	0	0	2.90172	0	0	0	0	0	0	1.26998	0	0
sp|A0A3P8MJV5|SCRD_ACTTE	TRINITY_DN795_c0_g2_i1	2.03791	2.11838	1.443	2.12969	0.624844	0	0	2.88251	2.90172	0.799886	1.24888	2.37207	1.29127	0	1.29239	0.634988	0	2.59895
sp|A7LCJ2|PA2_URTCR	TRINITY_DN276_c1_g1_i9	0	0	2.66491	0	0	0	1.62928	0	0	0	0	0	0	0	0	0.83374	0	2.88961
XP_068750713.1	TRINITY_DN11093_c1_g1_i16	0	0	0	0	0	0	2.88634	0	0	0	0	0	0	0	0	0	0	0
XP_028517039.1	TRINITY_DN17434_c0_g1_i3	0	0	0	2.12969	0	0	2.88634	0	0.725431	0	0	0	1.29127	0	0	0	0	0.649737
XP_046845945.1	TRINITY_DN53822_c0_g1_i1	1.35861	0	2.1645	0.532423	1.24969	1.17602	2.88634	1.44126	0	2.39966	1.24888	0	1.29127	0	0.646193	0	1.9661	2.59895
KXJ15781.1	TRINITY_DN15797_c0_g4_i1	0.339652	0	2.1645	0.532423	1.24969	0.588011	0.360793	2.88251	0.725431	0.799886	0	0.790689	2.25972	1.11361	0.646193	0.952482	1.31074	0.974605
KXJ15781.1	TRINITY_DN15797_c0_g4_i2	0.339652	0	2.1645	0.532423	1.24969	0.588011	0.360793	2.88251	0.725431	0.799886	0	0.790689	2.25972	1.11361	0.646193	0.952482	1.31074	0.974605
sp|C5NSL2|ACTP1_ANTAS	TRINITY_DN1525_c0_g1_i1	0	2.78913	0	0	0	0.774194	0	0	0.477562	0	0	0	0	0	0	0	0	0.324868
sp|Q93109|ACTP5_ACTEQ	TRINITY_DN1525_c0_g1_i10	2.03791	2.78913	0	0	0	0.774194	0	0	0.477562	0	0	0	0	0	0	0	0	0.324868
XP_020912774.1	TRINITY_DN29093_c0_g1_i17	1.12753	0	0	0	0	0	0	0	0	0	0	0	0	0	2.74315	0	0	0
QNH72431.1	TRINITY_DN4767_c2_g1_i2	0.205216	0	2.15073	2.45912	1.63537	0.552391	2.70015	1.11651	0.225144	0.480974	1.74787	1.49259	1.40782	0.233574	2.03942	2.18267	1.89278	1.43252
QNH72385.1	TRINITY_DN47510_c0_g1_i5	0	0	0	0	0	0.732221	0	2.68348	0	0.70655	0.3256	0	9.53305e-05	0	0	1.4257	0	0
sp|P0DY42|PLA2_CALPY	TRINITY_DN3709_c1_g1_i1	0	0	0	0	0	0	0	0	0	0	0	0	0	0	0	0	0	2.67957
XP_015758456.1	TRINITY_DN19859_c7_g1_i1	0	1.05919	0.721499	2.66211	0	0	1.44317	0	0.725431	0	1.87332	0.790689	0	0	0	2.53995	0.655368	0
QNH72387.1	TRINITY_DN100623_c0_g1_i1	0	2.64798	0	0.532423	0	0	0	0	2.17629	0	0	0	0	0	0	0	0	1.94921
XP_031571054.1	TRINITY_DN13681_c5_g1_i4	0	2.64798	0	0	0	0	0	0	0	0	0	0	0	0	0	0	0	0
XP_020610636.1	TRINITY_DN43015_c1_g1_i1	0	2.64798	0	0.532423	0	0	0	0	0	0	0	0	0	0	0	0	0	0
QNH72562.1	TRINITY_DN23860_c0_g1_i3	0	0	0.480302	0	0	0	0	0	2.41738	0	0	2.63484	0	2.47393	1.72068	0	0	0
XP_031571054.1	TRINITY_DN13681_c5_g1_i9	0	0	0	0	0.624844	0	0	0	0	0	0	0	0	0	0	1.26998	2.62147	0
QNH72524.1	TRINITY_DN4206_c0_g1_i2	0	0	0	0	0.624825	0	0	0	0	0	1.24877	0	0.645634	1.48464	0.646116	0.634925	2.62147	0.649735
XP_020910707.1	TRINITY_DN5807_c0_g1_i1	1.35861	0	0.721499	2.12969	0.624844	0	2.16476	1.44126	0.725431	1.59977	1.87332	2.37207	0.645634	0.742404	1.93858	1.42277	2.62147	0.649737
QNH72567.1	TRINITY_DN812_c1_g1_i1	0	0.40494	0.524388	0.19725	0.895045	0.220039	0	0	0	0.876483	0.232723	0.296716	0.722542	0.278596	0.242946	2.61054	0.746569	0.42063
KAJ7331228.1	TRINITY_DN5345_c2_g1_i1	1.05001	0	2.1645	0	0	0	0	0	0	0.799886	0	0	0.997964	0	0	0	0	2.59895
XP_031563270.1	TRINITY_DN20509_c0_g1_i8	0	0	0	0	0	0	0	0	0	0	0	0	0	0	2.58477	0	0	0
XP_020610636.1	TRINITY_DN43015_c1_g1_i4	0	0	0	0	0	0	0	0	0	0	0	0	0	0	2.58477	0	0	0
XP_015762760.1	TRINITY_DN18127_c0_g1_i1	0.64245	0	0	0	0.648125	1.08032	0	1.32397	0	0	0.0238133	0	2.58254	0	0	0	0	1.22897
CAB4005658.1	TRINITY_DN734_c6_g1_i1	0	0	0	0	0.624844	0	0	0	0	0	0	0	2.58254	0	0	0	0	0
KXJ17898.1	TRINITY_DN175186_c0_g1_i1	0	0	0	0	0	0	0	0	0.725431	0	0	0	0	0.742404	0	2.53995	0	0
sp|C3TS10|STX73_ANEVI	TRINITY_DN8118_c0_g1_i7	0	0	0	0	0	2.50942	1.47732	0	0	0	0	0	0	0	0	0	0	0
KAJ7331228.1	TRINITY_DN12781_c0_g1_i1	0	0	0	1.06485	2.49937	0	0	0	0.725431	0	1.24888	0	0	0.742404	0	0.634988	0	0
KXJ12747.1	TRINITY_DN3941_c0_g1_i5	0	0	0	0	2.49937	0	0	1.44126	0	1.25605	0.980551	0.790689	0	0	0	2.05431	1.02912	1.02028
QNH72491.1	TRINITY_DN4443_c0_g1_i4	0	0.529596	0	0	0	0	0	0	0	0	2.49776	0	0	0	0	0	0	0
sp|Q8WS88|PA2_ADAPA	TRINITY_DN6183_c0_g1_i7	0	0	0	2.12969	0	1.17602	0.721586	0	0	0	2.49776	0	0	0.742404	0.646193	0	0	0
sp|P0DY40|U12C_CALPY	TRINITY_DN18268_c1_g1_i4	1.77203	0	0	0	0	0	0	0	0	0	0	0	0	2.48751	0	0	0	0
XP_046855583.1	TRINITY_DN19149_c0_g1_i5	0.392332	0	1.443	0.306168	0.892233	0.673644	0	2.48275	0	2.31237	1.43302	0.554554	1.11084	0.424796	0.369474	0.363909	0.746517	1.17649
XP_068722772.1	TRINITY_DN38820_c0_g1_i5	0	0	0	0	0	0	0	0	0	0	2.42165	0	0	0	0	2.46255	0	0
KXJ13296.1	TRINITY_DN24732_c0_g1_i6	0	0	0	0	0	0.00101221	0	0	2.3292	0	2.46177	0	0	0	1.29239	0	1.29037	0
KXJ19030.1	TRINITY_DN127_c0_g3_i3	0	1.05919	0	0	0	0	0	0	0.731749	2.46106	0	0.711753	0.672196	0	0	0	0.627857	0
XP_057292120.1	TRINITY_DN36650_c0_g1_i2	0	0	0	0	0	0.180325	0	0	2.17629	2.39966	0	0	0	0.742404	0	0	0.200982	0
XP_057313760.1	TRINITY_DN31020_c0_g1_i8	0	0	0	2.39493	0	0	0	0	0	0	0	0	0	0	0	0	0	0
XP_068750713.1	TRINITY_DN11093_c1_g1_i21	0	0	0	0	0	0	0	0	0	0	0	2.37207	0	0	0	0	0	0
QNH72522.1	TRINITY_DN205_c0_g1_i4	0	0	0	0	0	0	0	0	0	0	0.00507212	2.37207	1.29127	1.48481	1.93858	0	0.614503	0
QNH72459.1	TRINITY_DN243614_c0_g1_i1	0.679305	0	0	0	0	0	0	0	0	0	0	2.37207	0	0.742404	0.646193	1.26998	0.655368	0
QNH72478.1	TRINITY_DN104890_c0_g1_i2	0	0	0	0	0	2.35205	0	0	0	0.799886	0	0.790689	0	0	0	0	0	0
XP_028519744.1	TRINITY_DN20371_c0_g1_i7	0.679305	0	0	0	0	0.588011	1.73326	0	0	0	0	0	1.57269	0	0	0	0.655368	2.34103
QNH72442.1	TRINITY_DN4277_c0_g1_i9	0	0	2.33263	0	0	0	0	0	0	0	0	0	0	0	0	0	0	0
KXJ19030.1	TRINITY_DN127_c0_g3_i4	2.19224	0	2.32639	0	1.99188	0	0	0	0	0	0	2.19716	0	0	0	2.06877	1.80184	0
XP_057292120.1	TRINITY_DN56336_c0_g1_i2	0	0	0	0	0.998057	0	2.23456	2.3021	0	1.27765	0	0	0	0	0	1.01426	0	0
CAB3988033.1	TRINITY_DN2056_c1_g1_i1	0	1.81628	1.02967	1.12339	0	0	0	1.01072	2.03344	2.27454	1.74865	0	0.45167	0.51695	0.898576	0	0.45204	0.499297
XP_015774649.1	TRINITY_DN11270_c0_g1_i2	0	0	0	0	0	0	0	0	0	0	0	0	0	2.22721	1.04442	1.26998	0	0
XP_031570813.1	TRINITY_DN41538_c0_g1_i2	0	0	0	0	0	0	0	0	0	0.799886	0	0.790689	0	2.22721	0	0	0	0
QNH72492.1	TRINITY_DN1901_c0_g1_i1	0	0	0	0.532423	0.624844	0	0	0	2.17629	0	0	0.790689	0	0	0	0	0.655368	0
sp|D2X8K2|PA2_CONGI	TRINITY_DN20473_c0_g1_i11	0	0	0.721499	0	0.624844	0	1.44317	0	2.17629	0.799886	0	0	0	0	0	0	0	1.29947
QNH72470.1	TRINITY_DN23679_c0_g1_i3	0.746569	0	0	0	0	0	0	0	2.17629	0	0	0	0	0	0	0	0	0
QNH72398.1	TRINITY_DN34782_c1_g1_i1	0	0	0	0	0	0	0.721586	0	2.17629	0.799886	0.62444	1.58138	0	0	0	0	0.655368	1.29947
sp|Q76CA1|GIG1_STIGI	TRINITY_DN213_c0_g1_i11	0	0	0	0.319766	0	0	0	0	0	0	0	0	0	2.16849	0	0	0	0
KXJ24342.1	TRINITY_DN21611_c0_g1_i1	0	0	1.70981	0	0.624844	0	1.70983	0	0	1.99971	1.91634	0	0	0	0	0	1.23326	2.16848
KXJ24342.1	TRINITY_DN21611_c0_g1_i4	0	0	1.70981	0	0.624844	0	1.70983	0	0	1.99971	0	0	0	0	0	0	1.23326	2.16848
QNH72432.1	TRINITY_DN3111_c27_g1_i1	0	0	0	1.06485	0	0.588011	2.16476	0	0	1.59977	0	0	0	0.742404	0.646193	1.26998	0	1.29947
CAB4040961.1	TRINITY_DN43839_c0_g1_i2	1.35861	0	2.1645	0.532423	0	0	2.16476	0	0	0	0	0	0.645634	0.742404	0	0	1.9661	0
QNH72431.1	TRINITY_DN65657_c0_g1_i1	0	0	0	0	0	0	2.16476	0.720628	0.725431	0	0	0	1.29127	0	1.29239	0	0	1.29947
XP_057313760.1	TRINITY_DN9973_c0_g1_i1	1.35861	0	2.1645	0	1.24969	0	0	0.720628	0.725431	0	0	0	0	0	0	0.634988	0.655368	0.649737
ATY39991.1	TRINITY_DN57689_c0_g1_i2	0.679305	0.529596	0	2.12969	0.624844	0.588011	0.721586	1.44126	1.14995	0.799886	1.87332	1.58138	0	0.742404	0.646193	0.634988	0	1.94921
ALL34535.1	TRINITY_DN14066_c0_g1_i2	0	2.11838	0	0	0	0	0	0	0	0	0	0	0	0	0	0	0	0
sp|Q8WS88|PA2_ADAPA	TRINITY_DN20473_c0_g1_i1	0	2.11838	0	0.532423	0	0	0	0	0	0	1.24888	0	0	0	1.93858	0	0	0
KXJ15781.1	TRINITY_DN26568_c0_g2_i1	0	2.11838	0	0	0	0	0	0	0	0	0	0	0	0	0	0	0	0
JAC85124.1	TRINITY_DN168_c0_g2_i6	2.04354	0	0	0	0	0	0	4.63486e-05	0	0	1.82005	0	8.68643e-05	0.000115926	0	0	0	8.83603e-06
sp|C0HJC4|KV53_BUNCI	TRINITY_DN10789_c0_g1_i1	2.03791	0	0	0	0	0	0	0	0	0	0	0	0	0	0	0	0	0
XP_031566310.1	TRINITY_DN31081_c0_g1_i10	2.03791	0	0.721499	0	0	0	0	0	0	0	0	0	0.743861	0	0	0	0	0
QNH72521.1	TRINITY_DN47510_c0_g1_i2	0	0	1.98906	0	0	0	0	0	0.765141	0	0	0.235548	0	0	0	0	0.372534	0.290332
PFX34020.1	TRINITY_DN9960_c0_g1_i3	0.417469	0.325465	0	0	0.768002	0.361365	1.33036	0	0	1.9663	0.767505	0	0	0.912496	0	0	0	0
QNH72520.1	TRINITY_DN240244_c0_g1_i1	0	0.529596	0	1.06485	0.624844	0	1.44317	0	1.45086	0	0	0.790689	1.29127	0	0	0.634988	0	1.94921
KXJ12502.1	TRINITY_DN782_c0_g1_i1	0	0	0	0	0.0366595	0	0.0339457	0.0108263	0.0110159	0	1.94813	0.0263452	1.17398	0.686873	0.590654	0	0	0.00204074
QNH72522.1	TRINITY_DN6051_c0_g1_i14	0	0	0	0	0	0	0	0	0	0	0	0	0	0	1.93858	0	0	0
XP_020912774.1	TRINITY_DN6993_c1_g1_i1	0	0	0	0	0	0	0	1.44126	0	0	0	0	1.29127	0	1.93858	0	0	0
QNH72459.1	TRINITY_DN149031_c0_g1_i1	0	1.05919	0.721499	0	0	0	0	0	0	0	0.62444	0	1.9369	0	0	0	0	0
XP_028519744.1	TRINITY_DN8955_c1_g1_i10	0	0	0	0	0	0	0	0	1.90983	0	0	0	0	0	0	0	0	1.71047
QNH72394.1	TRINITY_DN22616_c0_g1_i1	0	0	0	0.272231	1.87453	0	0	0	0	0	0	0	0.645634	0	0	1.90496	0	0.649737
QNH72483.1	TRINITY_DN23_c19_g2_i3	0	0	0	0	0	0	0	0	0	0.799886	0	0	0	0	0.646193	1.90496	0	0
QNH72488.1	TRINITY_DN245244_c0_g1_i1	0.679305	0	0	0	0	0	1.44317	0	0	0	1.24888	0	0	0	0.646193	1.90496	1.31074	0
XP_015774649.1	TRINITY_DN11270_c0_g1_i3	0	0	0.0126386	0	0	0	0	0	0	0	0	0	0	0	1.88307	0	0	0
QNH72391.1	TRINITY_DN216068_c0_g1_i1	0	0	0	0	1.87453	0	0	0	0	0	0	0	0	0	0	0	0	0
XP_065064674.1	TRINITY_DN98503_c0_g1_i1	0	0	0	0	1.87453	0	0	1.44126	0	0.799886	0	0	0	0.742404	1.29239	0	0	0
XP_057292305.1	TRINITY_DN3512_c0_g2_i3	0	0	0	0	0	0	0	0	0	0	0	0	1.84402	0	0	0	0	0
sp|P69929|BBH1A_ANTMC	TRINITY_DN27048_c0_g1_i1	1.79332	1.3981	0	0	0	0	0	0	0	0	0	0	0	0	0	0	0	0
XP_057292120.1	TRINITY_DN4023_c0_g1_i1	0.75343	0	0	0.588631	1.39479	0.324115	0.796054	0.795855	0.400471	0	0.344595	1.30644	0	0.408887	1.77854	0.350134	0.359721	0.744741
XP_022780990.1	TRINITY_DN141461_c0_g1_i1	0	0	0	0	0.624844	1.76403	0.721586	0	0	0	0	0	0	0	0	0	0.655368	0
QNH72478.1	TRINITY_DN7685_c2_g1_i1	0	0	0	0	0	1.76403	0	0	0	0	0	0	0	0	0	0	0	0
XP_031572002.1	TRINITY_DN97064_c0_g1_i1	0	0	0	0	0	1.76403	0.721586	0	0	0	0	0	0	0.742404	0	0	0	0
KXJ12747.1	TRINITY_DN1191_c7_g1_i1	0	0.21836	0	0	0	0	0.341947	0	1.62275	0	0.437141	0	0	0	0	0	0	0
QNH72520.1	TRINITY_DN6115_c0_g1_i1	0	0	0.903049	0	0	0	0	0	1.61403	0.799886	0	0	0	0	0	0	0	0
XP_032240029.2	TRINITY_DN10678_c2_g1_i4	0	0	0	0	0	0	0	0	0	1.59977	0	0	0	0	0	0	1.31074	0
CAB4034680.1	TRINITY_DN141368_c0_g1_i1	0	0	0	0	0	0	1.44317	0	0	1.59977	0	0	0.645634	0	0	0	0	0
QNH72515.1	TRINITY_DN78830_c0_g1_i1	0	0	0	0	0	0	0	0	0	1.59977	0	0	0	0	0	0	0	0
sp|C3TS04|STX72_ANEVI	TRINITY_DN8118_c0_g1_i1	0	0	0	0.876554	0	0	0	0	0	1.59977	0	0	1.29127	0	0.646193	0	0	0
sp|P0DY41|KTX1_CALPY	TRINITY_DN4232_c3_g1_i2	0	1.05919	0.721499	0.720927	0	1.59239	0.805557	0	0.725431	0	0	0	0.741285	0	0	0	0.745639	0
KXJ15781.1	TRINITY_DN8225_c2_g1_i1	0	1.58879	0	0	0	0	0	0	0	0	0	0	0	0	1.29239	0	0	0.649737
XP_022810334.1	TRINITY_DN13848_c0_g1_i3	0	0	0	0	0	0	0	0	0	0	0	1.58138	0	0	0	0	0	0
QNH72534.1	TRINITY_DN390_c2_g1_i4	0	0	0	0	0	0	0	0	0	0	0	1.58138	0	0	0	0	0	0
XP_028519744.1	TRINITY_DN8955_c1_g1_i1	0.00373615	0	0	0.00278013	0.0139868	0	0.00957776	0	0.0222144	0	1.57851	0	0.0178362	0.0106659	0.0103914	0	0	0
XP_067043519.1	TRINITY_DN3094_c0_g1_i1	0	0	0	0	0.687116	0	0	0	1.54949	0	0	0	0	0	0.719981	0	0	0
XP_001639654.3	TRINITY_DN26944_c0_g1_i4	0	1.54091	0	0	0	0	0	0	0	0	0	0	0	0	0	0	0	0
sp|C5NSL2|ACTP1_ANTAS	TRINITY_DN1525_c0_g1_i2	0	0	0	1.52677	0	0	0	0	0	0	0	1.13368	0	0	0	0	0	0
XP_068750713.1	TRINITY_DN11093_c1_g1_i19	0	0	1.50588	0	0.624844	0	0	0	0	0	0	0	0	0	0	1.26998	0	0
sp|P0DY42|PLA2_CALPY	TRINITY_DN3709_c0_g1_i5	0	0	0.721499	0	0	0	0	0	0	0	0	0	0	1.48481	0	0	0	0
PFX21630.1	TRINITY_DN9118_c0_g1_i2	0	0	0	0	0	0	0	0	0	0	0	0	0	1.48481	0	0	0	0
QNH72401.1	TRINITY_DN21013_c0_g1_i23	0	0	0	0	0	0.274634	0	0	0	0	0.748884	0.790689	0	0	0	0	1.45422	0
XP_057292120.1	TRINITY_DN4023_c0_g1_i2	0.605179	0	0	0.476215	1.10458	0.263896	0.647118	0.645405	0.32496	0	0.279844	1.06563	0	0.333517	1.45243	0.284854	0.295647	0.554734
sp|C0HJC4|KV53_BUNCI	TRINITY_DN163187_c0_g1_i1	0.679305	0	0	0	0	0	0	0	1.45086	0	0	0	0	0	0	0	0.655368	0
XP_032240029.2	TRINITY_DN22478_c0_g1_i1	0	0	1.443	0.532423	0	0	0.721586	0	1.45086	0.799886	0	0	0.645634	0.742404	0.646193	0.634988	0	0
XP_020893568.1	TRINITY_DN250808_c0_g1_i1	0	1.05919	0	0	0	0	0	0	1.45086	0	0	0	0	0	0	0	0	0
KXJ11852.1	TRINITY_DN35271_c0_g1_i6	0	0	0	0	0	0.588011	0	0	1.45086	0	0	0	0	0	0	0	0	0
CAB4040961.1	TRINITY_DN52615_c0_g1_i1	0	0	0	0	0.624844	0	0	0	1.45086	0	0	0	0	0	0.646193	0	0	0
sp|P0DMZ4|TX8B_ANEVI	TRINITY_DN56876_c0_g1_i1	0	0	0	0	0	0	1.44345	1.44126	1.45086	0	0	0	0	0	0	0	0	0
QNH72434.1	TRINITY_DN734_c0_g2_i2	0	0	0	0	0	0	0	0	1.45086	0	0	0	0	0	0	0	0	0
PFX21630.1	TRINITY_DN9118_c0_g1_i5	1.35861	0	1.443	1.06485	0	0	0	0	1.45086	0	0	0	0	0	0	0.634988	0.655368	0
XP_067027568.1	TRINITY_DN102290_c0_g1_i1	0	0	0	0	0	0	1.44317	0	0	0	0	0	0	0	0	0	0	0
ALL34536.1	TRINITY_DN1076_c0_g1_i1	0	0	0	0	0	0	1.44317	0	0	0.799886	0	0	0	0	0	0	0	0
KXJ12502.1	TRINITY_DN24784_c0_g1_i1	0.679305	0	0	0	0	0	1.44317	0	0.725431	0	0.62444	0	0	0.742404	0	0.634988	0	0
QNH72548.1	TRINITY_DN260155_c0_g1_i1	0	1.05919	0	0	0	0	1.44317	0	0	0	0	0	0	0	0	0	0.655368	0
KXJ09229.1	TRINITY_DN28040_c0_g1_i1	0	0	0	0	0	0	1.44317	0	0	0	0	0	0	0	0	0	0	0
XP_020615458.1	TRINITY_DN16599_c0_g1_i1	0	0	1.443	0	1.24969	0	0	0	0	0.799886	0	0.790689	0	0	0.646193	0	0	0
XP_028519744.1	TRINITY_DN20371_c0_g1_i8	0	0	1.443	0	0.624844	0	0	0	0	0	0	0	0	0	0	0	0	0
CAB4003648.1	TRINITY_DN258330_c0_g1_i1	0	0	1.443	0	0	0	0	0	0	0.799886	0	0	0	0	0	0	0	0
sp|P0DRC3|AITX4_METSE	TRINITY_DN6310_c1_g1_i2	0	0	1.443	0	0	0	0	0	0	0	0	0	0	0	0	0	0	1.29947
CAB4003635.1	TRINITY_DN80924_c0_g1_i1	0	0	1.443	0	0	0.588011	0	0	0	0	0	0	0	0	0	0	0	0
XP_068728439.1	TRINITY_DN13666_c0_g1_i3	0	0	0	0	0	0	0	1.44126	0	0	0	0	0	0	0	0	0.655368	0
XP_020910707.1	TRINITY_DN14026_c0_g1_i4	0	0	0	0	0	0	0	1.44126	0	0	0	0	0	0	0	0	0	0
XP_015758379.1	TRINITY_DN22166_c0_g1_i2	0	0	0	0	0	0	0	1.44126	0	0	0	0	0	0	0	0	1.31074	0
NDJ93961.1	TRINITY_DN543_c0_g1_i1	0	0	0	0.532422	0.624843	0	0	1.44126	0.725429	0	0.624438	0	0	0	1.29238	0.634986	1.31073	1.29947
QNH72477.1	TRINITY_DN35276_c0_g1_i7	0	1.42733	0	0	0	0	0	0	0	0	0	0	0	0	0	0	0	0
sp|Q8WS88|PA2_ADAPA	TRINITY_DN6183_c0_g1_i5	0	0	0	0	0	0	1.42189	0	0	0	0	0	0	0	0	0	0	0
KXJ07057.1	TRINITY_DN34279_c0_g1_i2	0	0	0	0	0	0	0	0	0	1.38124	0	0	0	0	0	0	0	1.12197
CAB3999227.1	TRINITY_DN112070_c0_g1_i1	1.35861	1.05919	0	0	0	0.588011	0	0	0.725431	0	1.24888	0	0	0	0.646193	0	0	0
QNH72402.1	TRINITY_DN16557_c1_g1_i12	1.35861	0	0	0	0	0	0	0	1.01434	0	0.873129	0	0	0	0	0	0	0
XP_022810508.1	TRINITY_DN56857_c0_g1_i1	1.35861	0.529596	0	0	0	0	0	0	0	0	0	0	0	0	0	0	0	0
KAJ7325623.1	TRINITY_DN13414_c2_g1_i5	0	0	0	0	0	0	0	0.747623	0	0	1.26834	0	0	0	0	1.34825	0	0
XP_032240029.2	TRINITY_DN36821_c0_g1_i9	0	0	0	0	0	0	0	0	0	0	0	0	0	1.33893	0.864716	0	0	0
KXJ13296.1	TRINITY_DN24732_c0_g1_i3	0	1.32399	0	0	0	0.587505	0	0	0	0	0	0	0	0	0	0	0.649084	0
KXJ13296.1	TRINITY_DN24732_c0_g1_i4	0	1.32399	0	0	0	0.587505	0	0	0	0	0	0	0	0	0	0	0.649084	0
sp|D2X8K2|PA2_CONGI	TRINITY_DN20473_c0_g1_i7	0	0	0	0	0	0	0	0	0	0	0	0	0	0	0	0	1.31074	0
KAJ7331228.1	TRINITY_DN5345_c2_g1_i6	0	0	0	0	0	0	0	0	0	0	0	0	0	0	0	0	1.31074	0
KXJ13296.1	TRINITY_DN24732_c0_g1_i7	0	0	0.235507	0	0.963934	0	1.30474	0.128446	0.881014	0.399333	0.67989	0.583557	0.69877	0.13698	0	0	0.765182	0.203663
QNH72433.1	TRINITY_DN10405_c3_g1_i3	0	0	0	0	0	0	0.568562	0	0	0	1.16449	0.790689	0.716189	0	0	0	0	1.29947
KXJ17009.1	TRINITY_DN11860_c1_g1_i2	0	0.529596	0	0	0	0	0	0	0	0	0	0	0	0	0	0	0	1.29947
QNH72491.1	TRINITY_DN216452_c0_g1_i1	0	0	0	0	0	0	0	0	0.725431	0	0	0.790689	0	0.742404	0	0	0	1.29947
QNH72462.1	TRINITY_DN221113_c0_g1_i1	0	0	0.721499	0	0	0	0	0	0	0	0.62444	0	0	0	0	0	0	1.29947
XP_065069586.1	TRINITY_DN34760_c0_g1_i2	0	0	0	0.532423	0.312422	0	0	0	0.362715	0	0	0	0.645634	0	0	0	0.655368	1.29947
QNH72490.1	TRINITY_DN3941_c0_g1_i18	0	0.529596	0	0	0	0	0	0	0	1.29726	0	0	0	0	0	0	0	0
QNH72527.1	TRINITY_DN216580_c0_g1_i1	0	0	0	0	0	0	0.721586	0	0	0	0.62444	0	0	0	1.29239	0	0	0
QNH72378.1	TRINITY_DN24754_c0_g1_i1	0	0	0	0	0	0	0.721586	0	0	0	0.62444	0	0	0	1.29239	0	0	0
QNH72426.1	TRINITY_DN35460_c0_g1_i11	0	0	0	0	0	0	0	0	0	0	0	0	0	0	1.29239	0.634988	0.655368	0
QNH72566.1	TRINITY_DN79967_c0_g1_i1	0	0	0	0	0	0	0	0	0	0	0	0	0	0	1.29239	0	0	0
XP_031572002.1	TRINITY_DN13848_c0_g1_i5	0	0.529596	0	0	0.624844	0	0	0	0.725431	0	0	0	1.29127	0.742404	0	0	0	0
KXJ12747.1	TRINITY_DN3941_c0_g1_i6	0	0	0	1.28792	0	0	0	0	0	0	0	0	0	0	0	0.00253724	0	0
QNH72478.1	TRINITY_DN4043_c0_g1_i3	0	0	0	1.27831	0	0	0	0	0	0	0	0	0	0	0	0	0	0
CAB3985643.1	TRINITY_DN18021_c1_g1_i21	0.679305	1.10016	0	0	0	0	0	0	0	0	0.62444	0	0	0	0.646193	1.26998	0	0
CAB3999227.1	TRINITY_DN39778_c1_g1_i2	0	0	0	0	0	0	0	0.360314	0	0	0	0	0	0	0	1.26998	0	0
QNH72412.1	TRINITY_DN1422_c0_g1_i5	0	0.347916	0	0	0	0	0	0	0	0	0	0	1.26807	0.617268	0	0	0	0
sp|P0DY44|S9A_CALPY	TRINITY_DN1057_c0_g1_i2	0	0	0	0	0	0	0	0	1.26192	0	0	0	0	0	0	0	0	0
XP_022793939.1	TRINITY_DN14236_c0_g1_i1	0	0	0	0	0	0.540154	0	0	0	0	0	0	0	0	0	0	1.2574	0
XP_031567488.1	TRINITY_DN12991_c0_g1_i2	0	0	0	0	0	0	0.721586	0	0	0	1.24888	0	0	1.15233	1.00299	0	0	0
CAB4045518.1	TRINITY_DN169732_c0_g1_i1	0	0	0.721499	0	0	0	0.721586	0	0	0	1.24888	0	0	0	0	0	0	0
KXJ15781.1	TRINITY_DN49811_c0_g1_i1	0.679305	0	0	1.06485	0	0	0	0	0	0	1.24888	0	0	0	0	0	0	0
QNH72477.1	TRINITY_DN35276_c0_g1_i6	0	0	0	0	0	0	0	0	0	0	0	0	0	0	0	1.20476	0	0
QNH72401.1	TRINITY_DN160_c6_g2_i1	0	0	0	0	0	1.17602	0	0	0	0	0	0	0	0.0153727	0	0	0	0
QNH72441.1	TRINITY_DN2350_c2_g1_i3	0	0	0	0	0	0	0	0	0	0	0	0	0	0	0	1.12752	0	0
QNH72436.1	TRINITY_DN734_c0_g1_i2	0	0	0	0	0	0	1.08238	0	0	0	0	0	0	0	0	0	0.983052	0
QNH72467.1	TRINITY_DN1266_c0_g1_i1	0	1.05919	0.721499	1.06485	0	0	0	0	0	0	0.62444	0	0	0	0	0.634988	0	0
QNH72458.1	TRINITY_DN734_c0_g2_i5	0	0	0	1.06485	0	0	0	0	0	0	0	0	0	0	0	0	0	0
XP_057313760.1	TRINITY_DN8256_c0_g1_i1	0	0	0	1.06485	0	0	0	0	0	0	0	0	0	0	0	0	0	0
QNH72444.1	TRINITY_DN209969_c0_g1_i1	0	1.05919	0.721499	0	0	0.588011	0	0	0	0	0	0	0	0	0.646193	0	0	0
XP_015750101.1	TRINITY_DN33212_c0_g1_i7	0	0	0	0	0	0	0.998466	0	0	1.03055	0	0	0	0	0	0	0	0
KXJ29317.1	TRINITY_DN35944_c0_g2_i3	0	0	0	0	0	0.588011	0	0	0	0	0	0	0	0	1.02507	0	0	0.649737
XP_028404712.1	TRINITY_DN36982_c0_g1_i1	0	0	0	0	1.02364	0	0	0	0	0	0	0.94927	0	0	0	0	0.446445	0
QNH72394.1	TRINITY_DN22616_c0_g1_i19	0	0	0	0	0	0	0	0	0.977932	0	0	0	0	0	0	0	0	0
XP_020615570.1	TRINITY_DN3897_c0_g1_i4	0	0	0	0	0	0	0	0	0	0	0	0	0	0	0.976429	0	0	0
QNH72497.1	TRINITY_DN14884_c0_g1_i2	0	0	0	0.929286	0	0	0	0	0	0	0	0	0	0	0	0	0	0
CAB3988033.1	TRINITY_DN2056_c1_g1_i2	0	0.831704	0.413334	0.473879	0	0	0	0.430532	0.868283	0.925004	0.749109	0	0.193965	0.225454	0.393807	0	0.203329	0.150439
XP_074617199.1	TRINITY_DN24912_c0_g1_i2	0	0	0	0	0.15923	0.884599	0	0	0	0	0	0	0	0	0	0	0	0
CAB4045518.1	TRINITY_DN33212_c0_g1_i11	0	0	0	0	0	0	0	0.8789	0	0	0	0	0	0	0	0	0	0
XP_015768451.1	TRINITY_DN39308_c0_g1_i2	0	0	0	0	0	0	0	0	0.869726	0	0	0	0	0	0	0	0	0
QNH72544.1	TRINITY_DN7144_c5_g1_i1	0.859293	0	0	0	0	0	0	0	0	0	0	0	0	0	0	0	0	0
XP_073236133.1	TRINITY_DN41373_c0_g1_i5	0	0	0.841671	0	0	0	0	0	0	3.70634e-06	0	0	0	0	0	0	0	0
XP_020607868.1	TRINITY_DN123_c0_g1_i29	0	0	0	0	0	0	0	0	0	0	0	0	0	0	0.820949	0	0	0
XP_028394101.1	TRINITY_DN111457_c0_g1_i1	0	0	0	0	0	0.588011	0	0	0.725431	0.799886	0	0	0	0	0	0	0.655368	0
sp|P69945|AETX3_ANEER	TRINITY_DN1766_c3_g1_i1	0	0	0	0	0	0	0	0	0	0.799886	0	0	0	0	0	0	0	0
CAB3985643.1	TRINITY_DN19167_c1_g1_i1	0	0	0.721499	0.532423	0	0	0	0.720628	0	0.799886	0	0	0.645634	0	0	0	0	0
XP_031567488.1	TRINITY_DN241460_c0_g1_i1	0	0	0	0	0	0	0	0	0.725431	0.799886	0	0	0	0	0	0	0	0
QNH72477.1	TRINITY_DN29604_c2_g1_i1	0	0	0	0	0	0	0	0	0	0.799886	0	0	0	0	0	0	0	0.649737
XP_031563270.1	TRINITY_DN42652_c0_g1_i1	0	0	0	0	0	0	0	0	0	0.799886	0	0	0	0	0	0	0	0
CAB4040961.1	TRINITY_DN43839_c0_g1_i8	0	0	0	0	0	0	0	0	0	0.799886	0	0	0	0	0	0	0	0.649737
XP_067051063.1	TRINITY_DN1422_c0_g1_i3	0	0	0	0	0	0	0	0	0	0	0.62444	0.790689	0	0	0	0	0	0
CAB4025363.1	TRINITY_DN180316_c0_g1_i1	0	0	0	0	0.624844	0	0	0	0	0	0	0.790689	0	0	0	0	0	0
CAB4005658.1	TRINITY_DN37990_c0_g1_i10	0	0	0	0	0	0	0	0	0	0	0	0.790689	0	0.742404	0	0	0	0
XP_028512984.1	TRINITY_DN45706_c0_g1_i1	0	0	0	0	0	0	0	0	0	0	0	0.790689	0	0	0	0	0	0
XP_031572002.1	TRINITY_DN97942_c0_g1_i1	0	0	0	0	0	0	0	0	0	0	0	0.790689	0	0	0	0	0	0
QNH72478.1	TRINITY_DN151212_c0_g1_i1	0	0	0	0	0	0.588011	0	0.720628	0	0	0	0	0	0.742404	0	0	0	0
XP_028517039.1	TRINITY_DN17434_c0_g1_i1	0	0	0	0	0	0	0	0	0	0	0	0	0	0.742404	0.646193	0	0.655368	0
XP_031570813.1	TRINITY_DN25188_c0_g1_i7	0	0	0	0	0	0	0	0	0.725431	0	0	0	0	0.742404	0	0	0	0.649737
QNH72458.1	TRINITY_DN3872_c11_g1_i1	0	0	0	0.532423	0	0	0	0	0	0	0	0	0	0.742404	0	0	0	0
QNH72465.1	TRINITY_DN49510_c0_g1_i2	0	0	0	0.532423	0	0	0	0	0	0	0	0	0	0.742404	0	0.634988	0	0
XP_031574570.1	TRINITY_DN76_c22_g1_i1	0	0	0	0	0	0	0	0.720628	0	0	0	0	0	0.742404	0.646193	0	0	0
XP_066927566.1	TRINITY_DN9970_c0_g1_i4	0	0.72946	0	0	0	0	0	0	0	0	0	0	0	0	0	0	0	0
sp|A7RMN1|KV51_NEMVE	TRINITY_DN10789_c0_g1_i3	0	0	0	0	0	0	0	0.720628	0.725431	0	0	0	0	0	0	0	0	0
sp|C0HJC4|KV53_BUNCI	TRINITY_DN13362_c0_g1_i1	0.679305	0	0	0	0	0.588011	0	0	0.725431	0	0	0	0	0	0.646193	0	0.655368	0
XP_068742934.1	TRINITY_DN243391_c0_g1_i4	0	0	0	0.532423	0	0	0	0	0.725431	0	0	0	0	0	0	0	0	0
XP_020602841.1	TRINITY_DN254911_c0_g1_i1	0	0	0	0	0	0	0	0	0.725431	0	0	0	0	0	0	0	0	0
PFX34020.1	TRINITY_DN39227_c1_g1_i1	0	0	0	0	0.624844	0	0.721586	0	0.725431	0	0	0	0	0	0	0	0	0
QNH72459.1	TRINITY_DN43153_c0_g1_i9	0	0	0	0	0	0	0	0	0.725431	0	0	0	0	0	0	0	0.655368	0.649737
XP_020915695.1	TRINITY_DN5016_c0_g2_i1	0	0	0	0	0	0	0	0	0.725431	0	0	0	0	0	0	0	0	0
XP_031572002.1	TRINITY_DN13848_c0_g1_i1	0	0	0.721499	0	0	0	0.721586	0	0	0	0	0	0	0	0.646193	0	0	0
XP_058962477.2	TRINITY_DN172982_c0_g1_i1	0	0	0.721499	0	0	0	0.721586	0	0	0	0	0	0	0	0	0	0	0
QNH72470.1	TRINITY_DN210776_c0_g1_i2	0.679305	0	0	0	0	0	0.721586	0	0	0	0	0	0	0	0	0	0.655368	0
QNH72441.1	TRINITY_DN48389_c0_g1_i2	0	0	1.76792e-05	2.32234e-05	0	0	0.721586	0	0	0	3.2596e-05	0	0	0	0	0	0	0
KXJ28026.1	TRINITY_DN139010_c0_g1_i1	0	0	0.721499	0	0	0	0	0	0	0	0	0	0	0	0	0	0	0
ALL34535.1	TRINITY_DN14066_c0_g1_i1	0	0	0.721499	0	0	0	0	0	0	0	0	0	0	0	0	0	0	0
sp|P0DN14|VKTA_ANEVI	TRINITY_DN192883_c0_g1_i1	0	0	0.721499	0	0	0	0	0	0	0	0	0	0	0	0	0	0	0
XP_074608482.1	TRINITY_DN20509_c0_g1_i6	0	0	0.721499	0	0	0	0	0	0	0	0	0	0	0	0	0	0	0
CAB4005658.1	TRINITY_DN37990_c0_g1_i3	0	0	0.721499	0	0	0	0	0	0	0	0	0	0	0	0	0	0	0
XP_031563270.1	TRINITY_DN42652_c0_g1_i2	0	0	0.721499	0	0	0	0	0	0	0	0	0	0	0	0	0	0.655368	0
QNH72441.1	TRINITY_DN48389_c0_g1_i3	0	0	0.721481	0.532399	0	0	0	0	0	0	0.624407	0	0	0	0	0	0	0
XP_068728439.1	TRINITY_DN13666_c0_g1_i1	0	0	0	0	0	0	0	0.720628	0	0	0	0	0	0	0	0	0	0
XP_057300790.1	TRINITY_DN16886_c0_g1_i1	0	0	0	0	0	0.588011	0	0.720628	0	0	0	0	0	0	0	0	0	0
CAB3999227.1	TRINITY_DN195233_c0_g1_i1	0	0	0	0	0	0	0	0.720628	0	0	0	0	0	0	0	0	0	0
KXJ16754.1	TRINITY_DN208639_c0_g1_i1	0	0	0	0	0	0	0	0.720628	0	0	0	0	0	0	0	0	0	0
XP_032240029.2	TRINITY_DN43162_c0_g1_i1	0	0	0	0	0	0	0	0.720628	0	0	0	0	0	0	0	0	0	0
NDJ93961.1	TRINITY_DN6603_c0_g1_i1	0	0.293161	0	0	0	0.701051	0	0	0	0	0	0	0	0	0	0.634988	0	0
QNH72562.1	TRINITY_DN11848_c0_g1_i4	0	0	0	0	0	0	0	0	0	0	0.699591	0	0	0	0	0	0	0
XP_046855583.1	TRINITY_DN10030_c0_g1_i11	0	0	0	0	0	0	0	0	0	0	0	0	0	0	0	0	0	0.693899
QNH72562.1	TRINITY_DN11848_c0_g1_i3	0.679305	0	0	0	0	0	0	0	0	0	0	0	0	0	0	0	0	0
QNH72562.1	TRINITY_DN218732_c0_g1_i1	0.679305	0	0	0	0	0	0	0	0	0	0	0	0	0	0	0	0	0
QNH72530.1	TRINITY_DN219604_c0_g1_i1	0.679305	0	0	0.532423	0	0	0	0	0	0	0	0	0	0	0	0	0	0
sp|A7RJ12|NEP3_NEMVE	TRINITY_DN29462_c0_g1_i6	0.679305	0	0	0	0	0	0	0	0	0	0	0	0	0	0	0	0	0
KXJ15781.1	TRINITY_DN42923_c2_g1_i1	0.679305	0	0	0.532423	0	0	0	0	0	0	0	0	0	0	0.646193	0	0	0
QNH72492.1	TRINITY_DN9228_c0_g1_i2	0.679305	0	0	0	0	0	0	0	0	0	0	0	0	0	0	0.634988	0	0
QNH72441.1	TRINITY_DN105168_c0_g1_i1	0	0	0	0	0	0	0	0	0	0	0	0	0	0	0	0	0.655368	0.649737
XP_020912774.1	TRINITY_DN201579_c0_g1_i1	0	0	0	0	0	0	0	0	0	0	0	0	0	0	0	0	0.655368	0
XP_031570813.1	TRINITY_DN249178_c0_g1_i3	0	0	0	0.532423	0	0	0	0	0	0	0	0	0	0	0	0	0.655368	0
XP_065069586.1	TRINITY_DN34760_c0_g1_i1	0	0	0	0.532423	0.312422	0	0	0	0.362715	0	0	0	0	0	0	0	0.655368	0
KXJ17898.1	TRINITY_DN247597_c0_g1_i1	0	0	0	0	0	0	0	0	0	0	0	0	0	0	0	0	0	0.649737
XP_022793939.1	TRINITY_DN252142_c0_g1_i1	0	0	0	0	0.624844	0	0	0	0	0	0	0	0	0	0	0	0	0.649737
XP_015768451.1	TRINITY_DN39308_c0_g1_i4	0	0	0	0	0	0	0	0	0	0	0	0	0	0	0	0	0	0.649737
XP_020912774.1	TRINITY_DN64490_c0_g1_i1	0	0	0	0	0	0	0	0	0	0	0	0	0	0	0	0	0	0.649737
QNH72546.1	TRINITY_DN224999_c0_g1_i1	0	0	0	0	0	0	0	0	0	0	0	0	0	0	0.646193	0	0	0
XP_031571054.1	TRINITY_DN50857_c0_g1_i2	0	0	0	0	0	0	0	0	0	0	0	0	0	0	0.646193	0.634988	0	0
XP_022791885.1	TRINITY_DN5316_c0_g1_i12	0	0	0	0	0	0	0	0	0	0	0	0	0	0	0.646193	0	0	0
sp|P69945|AETX3_ANEER	TRINITY_DN1766_c3_g1_i5	0	0	0	0	0	0	0	0	0	0	0	0	0.645634	0	0	0	0	0
XP_068702114.1	TRINITY_DN64538_c0_g1_i1	0	0	0	0	0	0	0	0	0	0	0	0	0.645634	0	0	0	0	0
XP_031572002.1	TRINITY_DN13848_c0_g1_i2	0	0	0	0	0.624844	0	0	0	0	0	0	0	0	0	0	0.634988	0	0
XP_015758456.1	TRINITY_DN1532_c1_g1_i2	0	0	0	0	0	0	0	0	0	0	0	0	0	0	0	0.634988	0	0
XP_015750101.1	TRINITY_DN33212_c0_g1_i2	0	0	0	0	0	0	0	0	0	0	0	0	0	0	0	0.634988	0	0
QNH72493.1	TRINITY_DN3941_c0_g1_i7	0	0	0	0	0	0	0	0	0	0	0	0	0	0	0	0.634988	0	0
XP_067031485.1	TRINITY_DN6488_c0_g1_i1	0	0	0	0	0	0	0	0	0	0	0	0	0	0	0	0.634988	0	0
KXJ15781.1	TRINITY_DN37291_c0_g2_i2	0	0	0	0	0.624844	0	0	0	0	0	0	0	0	0	0	0	0	0
KXJ11852.1	TRINITY_DN35271_c0_g1_i11	0	0	0	0	0	0	0	0	0	0	0.62444	0	0	0	0	0	0	0
XP_020610636.1	TRINITY_DN35565_c0_g1_i2	0	0	0	0	0	0	0	0	0	0	0.62444	0	0	0	0	0	0	0
QNH72462.1	TRINITY_DN169165_c0_g1_i1	0	0	0	0.532423	0	0	0	0	0	0	0	0	0	0	0	0	0	0
XP_057300790.1	TRINITY_DN172715_c0_g1_i1	0	0	0	0.532423	0	0	0	0	0	0	0	0	0	0	0	0	0	0
QNH72465.1	TRINITY_DN222_c0_g1_i6	0	0.529596	0	0	0	0	0	0	0	0	0	0	0	0	0	0	0	0
QNH72398.1	TRINITY_DN2600_c0_g1_i2	0.162305	0.000570041	4.12215e-05	1.11156e-05	0.000154591	0.000143221	0.377153	2.6653e-05	0	0.142606	0.000630216	2.20251e-05	0.217863	6.84876e-07	0.0123281	0.0253012	3.5392e-06	2.50494e-06
XP_028519744.1	TRINITY_DN20371_c0_g1_i1	0	0	0	0	0	0	1.01052e-06	0	0	0	0	0	0.364209	0	0	0	0	0
CAB3999227.1	TRINITY_DN39778_c1_g1_i4	0	0	0	0	0	0	0	0.360314	0	0	0	0	0	0	0	0	0	0
KXJ12502.1	TRINITY_DN782_c0_g1_i3	0	0	0	0	0.350117	0	0.251761	0.0821754	0.0831322	0	1.9125e-08	0.189084	0	0	0	0	0	0.0352524
XP_066927566.1	TRINITY_DN9970_c0_g1_i7	0	0.329734	0	0	0	0	0	0	0	0	0	0	0	0	0	0	0	0
sp|Q76CA1|GIG1_STIGI	TRINITY_DN213_c0_g1_i4	0	0	0	0.319766	0	0	0	0	0	0	0	0	0	0	0	0	0	0
QNH72462.1	TRINITY_DN2665_c7_g1_i13	0	0	0.0253972	0	0	0	0	0.0704357	0	0	0	0	0	0	0	0.164568	0	0
PFX16532.1	TRINITY_DN23868_c0_g2_i1	0.00183757	6.22355e-09	0	0	0.000278862	0	0	0	0	0	0	0.162385	0	8.44774e-09	0	0	0	0
KXJ12502.1	TRINITY_DN782_c0_g1_i11	0	0	0	0	0.0038552	0	0.0045947	0.0014319	0.00146541	0	0	0.00368468	0.158292	0.096067	0.0835702	0	0	0.000118788
XP_028519744.1	TRINITY_DN8955_c1_g1_i21	0.00764136	0.0049667	0.0466253	0.00580948	0.0151599	0.0347154	0.0794134	0.0934691	0.0638265	0.0350316	7.3278e-07	0.0848062	0.0298995	0.0399941	0.0347811	0.0576103	0.0676884	0.00771198
QNH72445.1	TRINITY_DN27083_c0_g1_i1	0	0.0106227	0.00145914	0	0.00907448	0.024618	0.0288672	0.0140981	0.0228881	0.0300556	0.00605716	0.00498616	0.0107519	0.0330471	0.0524773	0.039621	0.067187	0.0013914
QNH72394.1	TRINITY_DN22616_c0_g1_i42	0	0.0158555	0	0.00665417	0	0	0	0	0	0	0	0	0	0	0	0	0	0
XP_015774649.1	TRINITY_DN11270_c0_g1_i8	0	0	0.0126386	0	0	0	0	0	0	0	0	0	0	0	0	0	0	0
QNH72419.1	TRINITY_DN3261_c0_g1_i1	0	0	0	0	0	0	0	0	0.00861108	0	0	0	0	0.0126297	0	0.0126111	0	0
QNH72385.1	TRINITY_DN47510_c0_g1_i1	0.00154931	0.00146531	0.000253092	0.000536022	0.00280142	0.0045125	0.00372319	0.00344098	0.00368326	0.00214231	0.00118088	0.00430263	0.00289385	0.00231041	0.00680544	0.0047233	0.0068524	0.000152317
NDJ93053.1	TRINITY_DN26861_c0_g1_i10	0	0	0	0	0	0.0043273	0	0	0	0	0	0	0	0	0	0	0	0
QNH72522.1	TRINITY_DN1806_c0_g1_i4	0	0.00313857	0.000401611	0.00151504	0.000442532	0.00237553	0.00191308	0.00136279	0.00104254	0.000980676	0.00142618	0.00119758	0.00114745	0.00129311	0.00144878	0.00155733	0.00366995	1.95297e-05
XP_065069586.1	TRINITY_DN25706_c0_g1_i3	0.000123645	0.000461584	0.000106255	0	0	9.5212e-05	0.000109183	0.000393989	0	0	9.0565e-05	0	0.000288149	0.000648683	0	0	0.000158026	4.80579e-06
ALL34551.1	TRINITY_DN937_c0_g1_i5	0	0.000101251	0	0	0	0	0	0	0	0	0	0	0	0	0	0	0	0
XP_020896839.1	TRINITY_DN7427_c0_g1_i4	0	9.28074e-05	1.29508e-05	2.09856e-05	4.02674e-06	0	1.33824e-05	0	1.21677e-05	0	0	0	1.17094e-05	4.16151e-05	0	0	0	0
XP_028512984.1	TRINITY_DN6342_c0_g1_i1	3.73545e-06	5.33186e-05	7.49781e-06	1.74404e-05	3.59946e-06	2.12539e-05	4.59864e-05	4.32855e-05	4.82937e-05	1.69837e-05	1.80448e-05	2.70092e-05	2.94511e-05	2.57186e-05	6.62057e-05	1.61698e-05	5.39336e-05	1.34021e-07
XP_020915695.1	TRINITY_DN5016_c0_g1_i8	0	0	0	0	0	0	0	0	0	0	0	7.63194e-06	0	0	0	0	0	0
NDJ93961.1	TRINITY_DN543_c0_g1_i11	0	0	0	1.05049e-06	3.28188e-07	0	0	3.29866e-06	1.72309e-06	0	1.55844e-06	0	0	0	4.56038e-06	1.77138e-06	6.87101e-06	1.53099e-08
QNH72546.1	TRINITY_DN5147_c0_g1_i7	0	0	0	1.29736e-06	2.5114e-07	2.15204e-06	4.28074e-06	2.02582e-06	1.93344e-06	0	0	6.09229e-06	0	6.09121e-06	2.14696e-06	0	0	0
CAB3988033.1	TRINITY_DN22954_c0_g1_i9	0	0	0	0	0	0	0	2.11234e-06	0	9.50105e-07	5.04603e-06	0	0	0	0	0	0	8.40278e-09
QNH72431.1	TRINITY_DN1527_c1_g1_i3	2.46378e-07	2.83955e-06	9.08266e-07	0	0	0	0	1.05355e-06	3.8782e-06	2.54387e-07	0	1.7654e-06	5.46149e-07	9.54887e-07	7.87437e-07	0	0	0
XP_074617199.1	TRINITY_DN8_c18_g1_i1	4.5816e-08	4.90775e-07	4.36939e-08	1.99339e-07	1.59442e-08	4.77926e-07	6.07925e-07	2.62707e-07	2.24855e-07	4.64154e-08	1.14834e-06	8.14315e-07	6.00577e-07	1.55496e-06	7.89886e-07	4.06613e-07	8.34873e-07	0
PFX30097.1	TRINITY_DN22_c15_g3_i2	1.38408e-07	1.80907e-07	9.8012e-08	1.23759e-07	1.83e-08	1.64032e-07	4.2433e-07	1.74418e-07	2.45777e-07	1.40846e-07	1.69303e-07	1.02091e-07	1.53146e-07	2.39641e-07	9.19597e-08	1.99214e-07	1.4103e-06	0
XP_032240029.2	TRINITY_DN22478_c0_g1_i7	0	0	1.10446e-08	1.12459e-08	0	0	2.27238e-08	0	3.93345e-08	7.98996e-09	0	0	1.96663e-08	3.10237e-08	2.98386e-08	2.1373e-08	0	0
KXJ21468.1	TRINITY_DN1370_c5_g3_i1	0	2.09581e-08	0	0	0	0	8.65138e-09	0	0	0	0	9.09902e-09	0	0	0	0	8.88358e-09	0
QNH72431.1	TRINITY_DN1527_c1_g1_i2	0	1.01835e-08	0	0	0	0	0	0	8.40317e-09	0	0	0	0	0	0	0	0	0
XP_048590109.1	TRINITY_DN0_c65_g1_i2	0	0	0	0	0	0	0	0	0	0	0	0	0	0	0	0	0	0
sp|P0DMZ6|TX8D_ANEVI	TRINITY_DN102316_c1_g1_i1	0	0	0	0	0	0	0	0	0	0	0	0	0	0	0	0	0	0
XP_015747264.1	TRINITY_DN103325_c0_g1_i4	0	0	0	0	0	0	0	0	0	0	0	0	0	0	0	0	0	0
XP_020606114.1	TRINITY_DN103374_c0_g1_i1	0	0	0	0	0	0	0	0	0	0	0	0	0	0	0	0	0	0
QNH72433.1	TRINITY_DN10405_c3_g1_i4	0	0	0	0	0	0	0	0	0	0	0	0	0	0	0	0	0	0
XP_031570813.1	TRINITY_DN105381_c0_g1_i1	0	0	0	0	0	0	0	0	0	0	0	0	0	0	0	0	0	0
sp|P0DY44|S9A_CALPY	TRINITY_DN1057_c0_g1_i10	0	0	0	0	0	0	0	0	0	0	0	0	0	0	0	0	0	0
sp|P0DY44|S9A_CALPY	TRINITY_DN1057_c0_g1_i11	0	0	0	0	0	0	0	0	0	0	0	0	0	0	0	0	0	0
sp|P0DY44|S9A_CALPY	TRINITY_DN1057_c0_g1_i14	0	0	0	0	0	0	0	0	0	0	0	0	0	0	0	0	0	0
sp|A0A0P0UTJ1|TX1A_HETAU	TRINITY_DN1057_c0_g1_i3	0	0	0	0	0	0	0	0	0	0	0	0	0	0	0	0	0	0
sp|P0DY44|S9A_CALPY	TRINITY_DN1057_c0_g1_i6	0	0	0	0	0	0	0	0	0	0	0	0	0	0	0	0	0	0
sp|P0DY44|S9A_CALPY	TRINITY_DN1057_c0_g1_i9	0	0	0	0	0	0	0	0	0	0	0	0	0	0	0	0	0	0
QNH72431.1	TRINITY_DN106306_c0_g1_i1	0	0	0	0	0	0	0	0	0	0	0	0	0	0	0	0	0	0
XP_032240029.2	TRINITY_DN10678_c2_g1_i3	0	0	0	0	0	0	0	0	0	0	0	0	0	0	0	0	0	0
sp|P0DY44|S9A_CALPY	TRINITY_DN10753_c0_g1_i3	0	0	0	0	0	0	0	0	0	0	0	0	0	0	0	0	0	0
sp|C0HJC4|KV53_BUNCI	TRINITY_DN10789_c0_g1_i2	0	0	0	0	0	0	0	0	0	0	0	0	0	0	0	0	0	0
sp|P0DMZ6|TX8D_ANEVI	TRINITY_DN10863_c2_g1_i1	0	0	0	0	0	0	0	0	0	0	0	0	0	0	0	0	0	0
XP_073234172.1	TRINITY_DN109956_c0_g1_i1	0	0	0	0	0	0	0	0	0	0	0	0	0	0	0	0	0	0
sp|P0DMZ5|TX8C_ANEVI	TRINITY_DN11138_c3_g1_i1	0	0	0	0	0	0	0	0	0	0	0	0	0	0	0	0	0	0
XP_015774649.1	TRINITY_DN11270_c0_g1_i4	0	0	0	0	0	0	0	0	0	0	0	0	0	0	0	0	0	0
sp|A0A0P0UTJ1|TX1A_HETAU	TRINITY_DN112768_c0_g1_i1	0	0	0	0	0	0	0	0	0	0	0	0	0	0	0	0	0	0
XP_031566310.1	TRINITY_DN112788_c0_g1_i1	0	0	0	0	0	0	0	0	0	0	0	0	0	0	0	0	0	0
QNH72523.1	TRINITY_DN11504_c0_g1_i2	0	0	0	0	0	0	0	0	0	0	0	0	0	0	0	0	0	0
QNH72523.1	TRINITY_DN11504_c0_g1_i3	0	0	0	0	0	0	0	0	0	0	0	0	0	0	0	0	0	0
CAB4003648.1	TRINITY_DN115152_c0_g1_i1	0	0	0	0	0	0	0	0	0	0	0	0	0	0	0	0	0	0
KXJ17009.1	TRINITY_DN11860_c1_g1_i1	0	0	0	0	0	0	0	0	0	0	0	0	0	0	0	0	0	0
sp|P0DN06|VKT1A_ANEVI	TRINITY_DN11883_c0_g1_i8	0	0	0	0	0	0	0	0	0	0	0	0	0	0	0	0	0	0
sp|E2S063|K1A_STIME	TRINITY_DN11941_c2_g1_i12	0	0	0	0	0	0	0	0	0	0	0	0	0	0	0	0	0	0
sp|P86780|PA2_BUNCI	TRINITY_DN119947_c0_g1_i1	0	0	0	0	0	0	0	0	0	0	0	0	0	0	0	0	0	0
XP_031554829.1	TRINITY_DN123_c0_g1_i16	0	0	0	0	0	0	0	0	0	0	0	0	0	0	0	0	0	0
XP_031554829.1	TRINITY_DN123_c0_g1_i36	0	0	0	0	0	0	0	0	0	0	0	0	0	0	0	0	0	0
XP_031554829.1	TRINITY_DN123_c0_g1_i9	0	0	0	0	0	0	0	0	0	0	0	0	0	0	0	0	0	0
ALL34544.1	TRINITY_DN124470_c0_g1_i1	0	0	0	0	0	0	0	0	0	0	0	0	0	0	0	0	0	0
QNH72507.1	TRINITY_DN126076_c0_g1_i1	0	0	0	0	0	0	0	0	0	0	0	0	0	0	0	0	0	0
sp|C0H693|SCR1A_MONCP	TRINITY_DN12626_c4_g1_i6	0	0	0	0	0	0	0	0	0	0	0	0	0	0	0	0	0	0
KXJ19030.1	TRINITY_DN127_c0_g4_i1	0	0	0	0	0	0	0	0	0	0	0	0	0	0	0	0	0	0
KXJ19030.1	TRINITY_DN127_c0_g4_i5	0	0	0	0	0	0	0	0	0	0	0	0	0	0	0	0	0	0
XP_031567488.1	TRINITY_DN12991_c0_g1_i1	0	0	0	0	0	0	0	0	0	0	0	0	0	0	0	0	0	0
QNH72469.1	TRINITY_DN1305_c0_g1_i1	0	0	0	0	0	0	0	0	0	0	0	0	0	0	0	0	0	0
QNH72507.1	TRINITY_DN13242_c3_g1_i1	0	0	0	0	0	0	0	0	0	0	0	0	0	0	0	0	0	0
sp|P0DMZ6|TX8D_ANEVI	TRINITY_DN133471_c0_g1_i1	0	0	0	0	0	0	0	0	0	0	0	0	0	0	0	0	0	0
XP_031551166.1	TRINITY_DN134164_c0_g1_i1	0	0	0	0	0	0	0	0	0	0	0	0	0	0	0	0	0	0
XP_022791885.1	TRINITY_DN13496_c0_g1_i10	0	0	0	0	0	0	0	0	0	0	0	0	0	0	0	0	0	0
XP_022791885.1	TRINITY_DN13496_c0_g1_i20	0	0	0	0	0	0	0	0	0	0	0	0	0	0	0	0	0	0
XP_031571054.1	TRINITY_DN13681_c5_g1_i1	0	0	0	0	0	0	0	0	0	0	0	0	0	0	0	0	0	0
XP_031571054.1	TRINITY_DN13681_c5_g1_i10	0	0	0	0	0	0	0	0	0	0	0	0	0	0	0	0	0	0
XP_031571054.1	TRINITY_DN13681_c5_g1_i5	0	0	0	0	0	0	0	0	0	0	0	0	0	0	0	0	0	0
XP_031571054.1	TRINITY_DN13681_c5_g1_i6	0	0	0	0	0	0	0	0	0	0	0	0	0	0	0	0	0	0
CAB3984677.1	TRINITY_DN137581_c0_g1_i1	0	0	0	0	0	0	0	0	0	0	0	0	0	0	0	0	0	0
sp|A7RNZ0|NEP4_NEMVE	TRINITY_DN1381_c0_g1_i25	0	0	0	0	0	0	0	0	0	0	0	0	0	0	0	0	0	0
XP_031554256.1	TRINITY_DN13823_c0_g1_i7	0	0	0	0	0	0	0	0	0	0	0	0	0	0	0	0	0	0
XP_031572002.1	TRINITY_DN13848_c0_g1_i10	0	0	0	0	0	0	0	0	0	0	0	0	0	0	0	0	0	0
XP_022810334.1	TRINITY_DN13848_c0_g1_i11	0	0	0	0	0	0	0	0	0	0	0	0	0	0	0	0	0	0
XP_031572002.1	TRINITY_DN13848_c0_g1_i14	0	0	0	0	0	0	0	0	0	0	0	0	0	0	0	0	0	0
XP_031572002.1	TRINITY_DN13848_c0_g1_i6	0	0	0	0	0	0	0	0	0	0	0	0	0	0	0	0	0	0
XP_048576600.1	TRINITY_DN13848_c0_g1_i7	0	0	0	0	0	0	0	0	0	0	0	0	0	0	0	0	0	0
QNH72434.1	TRINITY_DN139194_c0_g1_i1	0	0	0	0	0	0	0	0	0	0	0	0	0	0	0	0	0	0
sp|Q0EAE5|K1A_ANEER	TRINITY_DN13926_c13_g1_i1	0	0	0	0	0	0	0	0	0	0	0	0	0	0	0	0	0	0
XP_020910707.1	TRINITY_DN14026_c0_g1_i2	0	0	0	0	0	0	0	0	0	0	0	0	0	0	0	0	0	0
sp|Q3C258|ACR1_ACTEQ	TRINITY_DN142026_c0_g1_i1	0	0	0	0	0	0	0	0	0	0	0	0	0	0	0	0	0	0
sp|P0DMZ3|TX8A_ANEVI	TRINITY_DN144255_c0_g1_i1	0	0	0	0	0	0	0	0	0	0	0	0	0	0	0	0	0	0
sp|P0DMZ3|TX8A_ANEVI	TRINITY_DN1475_c0_g1_i1	0	0	0	0	0	0	0	0	0	0	0	0	0	0	0	0	0	0
XP_015762760.1	TRINITY_DN147660_c0_g1_i1	0	0	0	0	0	0	0	0	0	0	0	0	0	0	0	0	0	0
QNH72497.1	TRINITY_DN14884_c0_g1_i1	0	0	0	0	0	0	0	0	0	0	0	0	0	0	0	0	0	0
QNH72497.1	TRINITY_DN14884_c0_g1_i7	0	0	0	0	0	0	0	0	0	0	0	0	0	0	0	0	0	0
XP_046849828.1	TRINITY_DN148854_c0_g1_i1	0	0	0	0	0	0	0	0	0	0	0	0	0	0	0	0	0	0
XP_020893534.1	TRINITY_DN1521_c8_g1_i2	0	0	0	0	0	0	0	0	0	0	0	0	0	0	0	0	0	0
sp|Q93109|ACTP5_ACTEQ	TRINITY_DN1525_c0_g1_i3	0	0	0	0	0	0	0	0	0	0	0	0	0	0	0	0	0	0
sp|C5NSL2|ACTP1_ANTAS	TRINITY_DN1525_c0_g1_i5	0	0	0	0	0	0	0	0	0	0	0	0	0	0	0	0	0	0
sp|Q93109|ACTP5_ACTEQ	TRINITY_DN1525_c0_g1_i7	0	0	0	0	0	0	0	0	0	0	0	0	0	0	0	0	0	0
XP_001630599.1	TRINITY_DN152709_c0_g1_i1	0	0	0	0	0	0	0	0	0	0	0	0	0	0	0	0	0	0
XP_031574570.1	TRINITY_DN153840_c0_g1_i1	0	0	0	0	0	0	0	0	0	0	0	0	0	0	0	0	0	0
ALL34531.1	TRINITY_DN155305_c0_g1_i1	0	0	0	0	0	0	0	0	0	0	0	0	0	0	0	0	0	0
KXJ15781.1	TRINITY_DN15797_c0_g1_i14	0	0	0	0	0	0	0	0	0	0	0	0	0	0	0	0	0	0
sp|P0DN16|VKTC_ANEVI	TRINITY_DN158283_c0_g1_i1	0	0	0	0	0	0	0	0	0	0	0	0	0	0	0	0	0	0
sp|P0DMZ6|TX8D_ANEVI	TRINITY_DN15904_c0_g1_i1	0	0	0	0	0	0	0	0	0	0	0	0	0	0	0	0	0	0
sp|P0DMZ6|TX8D_ANEVI	TRINITY_DN15904_c0_g1_i2	0	0	0	0	0	0	0	0	0	0	0	0	0	0	0	0	0	0
sp|R4ZCU1|BBHUG_URTGR	TRINITY_DN15995_c1_g1_i1	0	0	0	0	0	0	0	0	0	0	0	0	0	0	0	0	0	0
QNH72402.1	TRINITY_DN16557_c1_g1_i11	0	0	0	0	0	0	0	0	0	0	0	0	0	0	0	0	0	0
QNH72402.1	TRINITY_DN16557_c1_g1_i9	0	0	0	0	0	0	0	0	0	0	0	0	0	0	0	0	0	0
XP_031566310.1	TRINITY_DN168242_c0_g1_i1	0	0	0	0	0	0	0	0	0	0	0	0	0	0	0	0	0	0
XP_065064674.1	TRINITY_DN168338_c0_g1_i1	0	0	0	0	0	0	0	0	0	0	0	0	0	0	0	0	0	0
XP_065064674.1	TRINITY_DN168338_c0_g1_i2	0	0	0	0	0	0	0	0	0	0	0	0	0	0	0	0	0	0
XP_001624097.3	TRINITY_DN168608_c0_g1_i1	0	0	0	0	0	0	0	0	0	0	0	0	0	0	0	0	0	0
sp|A0A3P8MJV5|SCRD_ACTTE	TRINITY_DN170037_c0_g1_i1	0	0	0	0	0	0	0	0	0	0	0	0	0	0	0	0	0	0
sp|C0HJU6|VKT2F_RADCR	TRINITY_DN171619_c0_g1_i1	0	0	0	0	0	0	0	0	0	0	0	0	0	0	0	0	0	0
ALL34526.1	TRINITY_DN172463_c0_g1_i1	0	0	0	0	0	0	0	0	0	0	0	0	0	0	0	0	0	0
XP_058963473.2	TRINITY_DN173882_c0_g1_i1	0	0	0	0	0	0	0	0	0	0	0	0	0	0	0	0	0	0
QNH72459.1	TRINITY_DN174440_c0_g1_i2	0	0	0	0	0	0	0	0	0	0	0	0	0	0	0	0	0	0
XP_057311542.1	TRINITY_DN1747_c0_g1_i1	0	0	0	0	0	0	0	0	0	0	0	0	0	0	0	0	0	0
QNH72378.1	TRINITY_DN174894_c0_g1_i1	0	0	0	0	0	0	0	0	0	0	0	0	0	0	0	0	0	0
QNH72466.1	TRINITY_DN17726_c0_g1_i5	0	0	0	0	0	0	0	0	0	0	0	0	0	0	0	0	0	0
QNH72562.1	TRINITY_DN178258_c0_g1_i1	0	0	0	0	0	0	0	0	0	0	0	0	0	0	0	0	0	0
QNH72459.1	TRINITY_DN18021_c1_g1_i1	0	0	0	0	0	0	0	0	0	0	0	0	0	0	0	0	0	0
XP_022810508.1	TRINITY_DN18021_c1_g1_i10	0	0	0	0	0	0	0	0	0	0	0	0	0	0	0	0	0	0
XP_020610636.1	TRINITY_DN18021_c1_g1_i28	0	0	0	0	0	0	0	0	0	0	0	0	0	0	0	0	0	0
XP_020610636.1	TRINITY_DN18021_c1_g1_i3	0	0	0	0	0	0	0	0	0	0	0	0	0	0	0	0	0	0
QNH72459.1	TRINITY_DN18021_c1_g1_i31	0	0	0	0	0	0	0	0	0	0	0	0	0	0	0	0	0	0
CAB4034681.1	TRINITY_DN181101_c0_g1_i1	0	0	0	0	0	0	0	0	0	0	0	0	0	0	0	0	0	0
KXJ17898.1	TRINITY_DN182104_c0_g1_i1	0	0	0	0	0	0	0	0	0	0	0	0	0	0	0	0	0	0
sp|P0DMZ7|TX8E_ANEVI	TRINITY_DN183532_c0_g1_i1	0	0	0	0	0	0	0	0	0	0	0	0	0	0	0	0	0	0
XP_022791885.1	TRINITY_DN18434_c0_g1_i5	0	0	0	0	0	0	0	0	0	0	0	0	0	0	0	0	0	0
QNH72526.1	TRINITY_DN184595_c0_g1_i1	0	0	0	0	0	0	0	0	0	0	0	0	0	0	0	0	0	0
sp|P86468|TX150_BUNCI	TRINITY_DN184631_c0_g1_i1	0	0	0	0	0	0	0	0	0	0	0	0	0	0	0	0	0	0
XP_031573922.1	TRINITY_DN184961_c0_g1_i1	0	0	0	0	0	0	0	0	0	0	0	0	0	0	0	0	0	0
XP_065661866.1	TRINITY_DN186050_c0_g1_i1	0	0	0	0	0	0	0	0	0	0	0	0	0	0	0	0	0	0
QNH72449.1	TRINITY_DN186827_c0_g1_i1	0	0	0	0	0	0	0	0	0	0	0	0	0	0	0	0	0	0
XP_057311899.1	TRINITY_DN189919_c0_g1_i1	0	0	0	0	0	0	0	0	0	0	0	0	0	0	0	0	0	0
QNH72492.1	TRINITY_DN1901_c0_g1_i2	0	0	0	0	0	0	0	0	0	0	0	0	0	0	0	0	0	0
sp|P0DN00|K1B9A_ANEVI	TRINITY_DN19013_c0_g1_i6	0	0	0	0	0	0	0	0	0	0	0	0	0	0	0	0	0	0
XP_031565659.1	TRINITY_DN19294_c0_g1_i2	0	0	0	0	0	0	0	0	0	0	0	0	0	0	0	0	0	0
sp|A7RMN1|KV51_NEMVE	TRINITY_DN193751_c0_g1_i1	0	0	0	0	0	0	0	0	0	0	0	0	0	0	0	0	0	0
CAB4025363.1	TRINITY_DN202099_c0_g1_i1	0	0	0	0	0	0	0	0	0	0	0	0	0	0	0	0	0	0
sp|D2X8K2|PA2_CONGI	TRINITY_DN20473_c0_g1_i9	0	0	0	0	0	0	0	0	0	0	0	0	0	0	0	0	0	0
QNH72492.1	TRINITY_DN206451_c0_g1_i1	0	0	0	0	0	0	0	0	0	0	0	0	0	0	0	0	0	0
XP_020607868.1	TRINITY_DN207912_c0_g1_i1	0	0	0	0	0	0	0	0	0	0	0	0	0	0	0	0	0	0
XP_032236210.2	TRINITY_DN208208_c0_g1_i1	0	0	0	0	0	0	0	0	0	0	0	0	0	0	0	0	0	0
XP_031551166.1	TRINITY_DN208427_c0_g1_i1	0	0	0	0	0	0	0	0	0	0	0	0	0	0	0	0	0	0
XP_057309913.1	TRINITY_DN209069_c0_g1_i1	0	0	0	0	0	0	0	0	0	0	0	0	0	0	0	0	0	0
QNH72401.1	TRINITY_DN21013_c0_g1_i18	0	0	0	0	0	0	0	0	0	0	0	0	0	0	0	0	0	0
XP_015768451.1	TRINITY_DN210295_c0_g1_i1	0	0	0	0	0	0	0	0	0	0	0	0	0	0	0	0	0	0
QNH72470.1	TRINITY_DN210776_c0_g1_i1	0	0	0	0	0	0	0	0	0	0	0	0	0	0	0	0	0	0
sp|A0A2Z5Z9H5|ACT2_CRIJA	TRINITY_DN21130_c0_g1_i1	0	0	0	0	0	0	0	0	0	0	0	0	0	0	0	0	0	0
sp|P0DQV7|ACTL7_HYDVU	TRINITY_DN21130_c0_g1_i2	0	0	0	0	0	0	0	0	0	0	0	0	0	0	0	0	0	0
sp|A0A345GPN1|ACTPN_ANTNG	TRINITY_DN21130_c0_g1_i3	0	0	0	0	0	0	0	0	0	0	0	0	0	0	0	0	0	0
sp|P39088|ACT20_HETMG	TRINITY_DN21130_c0_g1_i4	0	0	0	0	0	0	0	0	0	0	0	0	0	0	0	0	0	0
CAB3978274.1	TRINITY_DN211363_c0_g1_i1	0	0	0	0	0	0	0	0	0	0	0	0	0	0	0	0	0	0
KXJ25354.1	TRINITY_DN21289_c0_g1_i1	0	0	0	0	0	0	0	0	0	0	0	0	0	0	0	0	0	0
sp|P86780|PA2_BUNCI	TRINITY_DN212984_c0_g1_i1	0	0	0	0	0	0	0	0	0	0	0	0	0	0	0	0	0	0
sp|P69928|NA13_ANTMC	TRINITY_DN214858_c0_g1_i1	0	0	0	0	0	0	0	0	0	0	0	0	0	0	0	0	0	0
sp|Q8WS88|PA2_ADAPA	TRINITY_DN215937_c0_g1_i1	0	0	0	0	0	0	0	0	0	0	0	0	0	0	0	0	0	0
QNH72450.1	TRINITY_DN219167_c0_g1_i1	0	0	0	0	0	0	0	0	0	0	0	0	0	0	0	0	0	0
XP_001624097.3	TRINITY_DN22062_c0_g1_i1	0	0	0	0	0	0	0	0	0	0	0	0	0	0	0	0	0	0
CAB3978274.1	TRINITY_DN221470_c0_g1_i1	0	0	0	0	0	0	0	0	0	0	0	0	0	0	0	0	0	0
QNH72463.1	TRINITY_DN222_c0_g1_i10	0	0	0	0	0	0	0	0	0	0	0	0	0	0	0	0	0	0
QNH72465.1	TRINITY_DN222_c0_g1_i16	0	0	0	0	0	0	0	0	0	0	0	0	0	0	0	0	0	0
QNH72463.1	TRINITY_DN222_c0_g1_i9	0	0	0	0	0	0	0	0	0	0	0	0	0	0	0	0	0	0
XP_032240029.2	TRINITY_DN22478_c0_g1_i6	0	0	0	0	0	0	0	0	0	0	0	0	0	0	0	0	0	0
sp|P69945|AETX3_ANEER	TRINITY_DN224836_c0_g1_i1	0	0	0	0	0	0	0	0	0	0	0	0	0	0	0	0	0	0
QNH72394.1	TRINITY_DN22616_c0_g1_i22	0	0	0	0	0	0	0	0	0	0	0	0	0	0	0	0	0	0
QNH72394.1	TRINITY_DN22616_c0_g1_i29	0	0	0	0	0	0	0	0	0	0	0	0	0	0	0	0	0	0
QNH72394.1	TRINITY_DN22616_c0_g1_i64	0	0	0	0	0	0	0	0	0	0	0	0	0	0	0	0	0	0
sp|A0A6P8HC43|ATPI1_ACTTE	TRINITY_DN229074_c0_g1_i1	0	0	0	0	0	0	0	0	0	0	0	0	0	0	0	0	0	0
XP_031568807.1	TRINITY_DN229441_c0_g1_i1	0	0	0	0	0	0	0	0	0	0	0	0	0	0	0	0	0	0
XP_057311899.1	TRINITY_DN232563_c0_g1_i1	0	0	0	0	0	0	0	0	0	0	0	0	0	0	0	0	0	0
CAB3978678.1	TRINITY_DN236313_c0_g1_i1	0	0	0	0	0	0	0	0	0	0	0	0	0	0	0	0	0	0
XP_031567488.1	TRINITY_DN236478_c0_g1_i1	0	0	0	0	0	0	0	0	0	0	0	0	0	0	0	0	0	0
CAB3997319.1	TRINITY_DN23663_c0_g1_i3	0	0	0	0	0	0	0	0	0	0	0	0	0	0	0	0	0	0
CAB3997319.1	TRINITY_DN23663_c0_g1_i5	0	0	0	0	0	0	0	0	0	0	0	0	0	0	0	0	0	0
CAB3997319.1	TRINITY_DN23663_c0_g1_i6	0	0	0	0	0	0	0	0	0	0	0	0	0	0	0	0	0	0
QNH72562.1	TRINITY_DN23860_c0_g1_i2	0	0	0	0	0	0	0	0	0	0	0	0	0	0	0	0	0	0
XP_031563270.1	TRINITY_DN238621_c0_g1_i1	0	0	0	0	0	0	0	0	0	0	0	0	0	0	0	0	0	0
sp|P0DMZ6|TX8D_ANEVI	TRINITY_DN240035_c0_g1_i1	0	0	0	0	0	0	0	0	0	0	0	0	0	0	0	0	0	0
XP_020910707.1	TRINITY_DN241486_c0_g1_i1	0	0	0	0	0	0	0	0	0	0	0	0	0	0	0	0	0	0
KAJ7331228.1	TRINITY_DN241993_c0_g1_i1	0	0	0	0	0	0	0	0	0	0	0	0	0	0	0	0	0	0
XP_015748858.1	TRINITY_DN242651_c0_g1_i1	0	0	0	0	0	0	0	0	0	0	0	0	0	0	0	0	0	0
XP_068742934.1	TRINITY_DN243391_c0_g1_i1	0	0	0	0	0	0	0	0	0	0	0	0	0	0	0	0	0	0
XP_068742934.1	TRINITY_DN243391_c0_g1_i2	0	0	0	0	0	0	0	0	0	0	0	0	0	0	0	0	0	0
QNH72443.1	TRINITY_DN24431_c0_g1_i2	0	0	0	0	0	0	0	0	0	0	0	0	0	0	0	0	0	0
QNH72443.1	TRINITY_DN24431_c0_g1_i4	0	0	0	0	0	0	0	0	0	0	0	0	0	0	0	0	0	0
XP_031560360.1	TRINITY_DN245608_c0_g1_i1	0	0	0	0	0	0	0	0	0	0	0	0	0	0	0	0	0	0
XP_015758456.1	TRINITY_DN245887_c0_g1_i1	0	0	0	0	0	0	0	0	0	0	0	0	0	0	0	0	0	0
CAB4003635.1	TRINITY_DN247453_c0_g1_i1	0	0	0	0	0	0	0	0	0	0	0	0	0	0	0	0	0	0
KXJ12747.1	TRINITY_DN24885_c0_g1_i1	0	0	0	0	0	0	0	0	0	0	0	0	0	0	0	0	0	0
XP_031570486.1	TRINITY_DN24912_c0_g1_i5	0	0	0	0	0	0	0	0	0	0	0	0	0	0	0	0	0	0
sp|P0DMZ3|TX8A_ANEVI	TRINITY_DN249136_c1_g1_i1	0	0	0	0	0	0	0	0	0	0	0	0	0	0	0	0	0	0
XP_031570813.1	TRINITY_DN249178_c0_g1_i1	0	0	0	0	0	0	0	0	0	0	0	0	0	0	0	0	0	0
QNH72522.1	TRINITY_DN249450_c0_g1_i1	0	0	0	0	0	0	0	0	0	0	0	0	0	0	0	0	0	0
XP_067043521.1	TRINITY_DN250655_c0_g1_i1	0	0	0	0	0	0	0	0	0	0	0	0	0	0	0	0	0	0
CAB3985643.1	TRINITY_DN251126_c0_g1_i1	0	0	0	0	0	0	0	0	0	0	0	0	0	0	0	0	0	0
CAB3985643.1	TRINITY_DN251126_c0_g1_i2	0	0	0	0	0	0	0	0	0	0	0	0	0	0	0	0	0	0
QNH72465.1	TRINITY_DN25136_c0_g1_i11	0	0	0	0	0	0	0	0	0	0	0	0	0	0	0	0	0	0
KXJ15940.1	TRINITY_DN25158_c0_g1_i2	0	0	0	0	0	0	0	0	0	0	0	0	0	0	0	0	0	0
XP_031570813.1	TRINITY_DN25188_c0_g1_i3	0	0	0	0	0	0	0	0	0	0	0	0	0	0	0	0	0	0
sp|P0DN10|VKT6_ANEVI	TRINITY_DN252135_c0_g1_i1	0	0	0	0	0	0	0	0	0	0	0	0	0	0	0	0	0	0
QNH72378.1	TRINITY_DN25311_c0_g1_i2	0	0	0	0	0	0	0	0	0	0	0	0	0	0	0	0	0	0
XP_020610636.1	TRINITY_DN254236_c0_g1_i1	0	0	0	0	0	0	0	0	0	0	0	0	0	0	0	0	0	0
sp|P0DMZ4|TX8B_ANEVI	TRINITY_DN255465_c0_g1_i1	0	0	0	0	0	0	0	0	0	0	0	0	0	0	0	0	0	0
QNH72547.1	TRINITY_DN2558_c0_g1_i1	0	0	0	0	0	0	0	0	0	0	0	0	0	0	0	0	0	0
QNH72547.1	TRINITY_DN2558_c0_g1_i2	0	0	0	0	0	0	0	0	0	0	0	0	0	0	0	0	0	0
QNH72468.1	TRINITY_DN256216_c0_g1_i1	0	0	0	0	0	0	0	0	0	0	0	0	0	0	0	0	0	0
XP_065069586.1	TRINITY_DN25706_c0_g1_i1	0	0	0	0	0	0	0	0	0	0	0	0	0	0	0	0	0	0
sp|A0A6P8HC43|ATPI1_ACTTE	TRINITY_DN258217_c0_g1_i1	0	0	0	0	0	0	0	0	0	0	0	0	0	0	0	0	0	0
QNH72377.1	TRINITY_DN25825_c0_g1_i8	0	0	0	0	0	0	0	0	0	0	0	0	0	0	0	0	0	0
QNH72494.1	TRINITY_DN25848_c0_g1_i19	0	0	0	0	0	0	0	0	0	0	0	0	0	0	0	0	0	0
QNH72494.1	TRINITY_DN25848_c0_g1_i28	0	0	0	0	0	0	0	0	0	0	0	0	0	0	0	0	0	0
QNH72494.1	TRINITY_DN25848_c0_g1_i8	0	0	0	0	0	0	0	0	0	0	0	0	0	0	0	0	0	0
QNH72494.1	TRINITY_DN25848_c0_g1_i9	0	0	0	0	0	0	0	0	0	0	0	0	0	0	0	0	0	0
sp|C0H690|SCR1G_ACRMI	TRINITY_DN259167_c0_g1_i1	0	0	0	0	0	0	0	0	0	0	0	0	0	0	0	0	0	0
CAB3985643.1	TRINITY_DN259484_c0_g1_i1	0	0	0	0	0	0	0	0	0	0	0	0	0	0	0	0	0	0
QNH72483.1	TRINITY_DN259890_c0_g1_i1	0	0	0	0	0	0	0	0	0	0	0	0	0	0	0	0	0	0
sp|B1B5J0|SHTX5_STIHA	TRINITY_DN260813_c0_g1_i1	0	0	0	0	0	0	0	0	0	0	0	0	0	0	0	0	0	0
QNH72434.1	TRINITY_DN26220_c1_g1_i1	0	0	0	0	0	0	0	0	0	0	0	0	0	0	0	0	0	0
XP_015750101.1	TRINITY_DN262650_c0_g1_i1	0	0	0	0	0	0	0	0	0	0	0	0	0	0	0	0	0	0
QNH72444.1	TRINITY_DN267_c0_g1_i6	0	0	0	0	0	0	0	0	0	0	0	0	0	0	0	0	0	0
NDJ93053.1	TRINITY_DN267398_c0_g1_i1	0	0	0	0	0	0	0	0	0	0	0	0	0	0	0	0	0	0
XP_047134951.1	TRINITY_DN26861_c0_g1_i6	0	0	0	0	0	0	0	0	0	0	0	0	0	0	0	0	0	0
XP_001639654.3	TRINITY_DN26944_c0_g1_i3	0	0	0	0	0	0	0	0	0	0	0	0	0	0	0	0	0	0
XP_001639654.3	TRINITY_DN26944_c0_g1_i5	0	0	0	0	0	0	0	0	0	0	0	0	0	0	0	0	0	0
XP_020893568.1	TRINITY_DN270090_c0_g1_i1	0	0	0	0	0	0	0	0	0	0	0	0	0	0	0	0	0	0
sp|R4ZCU1|BBHUG_URTGR	TRINITY_DN27048_c0_g1_i3	0	0	0	0	0	0	0	0	0	0	0	0	0	0	0	0	0	0
sp|R4ZCU1|BBHUG_URTGR	TRINITY_DN27048_c1_g2_i1	0	0	0	0	0	0	0	0	0	0	0	0	0	0	0	0	0	0
sp|R4ZCU1|BBHUG_URTGR	TRINITY_DN27048_c1_g2_i2	0	0	0	0	0	0	0	0	0	0	0	0	0	0	0	0	0	0
sp|R4ZCU1|BBHUG_URTGR	TRINITY_DN27048_c1_g2_i3	0	0	0	0	0	0	0	0	0	0	0	0	0	0	0	0	0	0
sp|R4ZCU1|BBHUG_URTGR	TRINITY_DN27048_c1_g2_i4	0	0	0	0	0	0	0	0	0	0	0	0	0	0	0	0	0	0
sp|R4ZCU1|BBHUG_URTGR	TRINITY_DN27048_c1_g2_i6	0	0	0	0	0	0	0	0	0	0	0	0	0	0	0	0	0	0
KAJ7331228.1	TRINITY_DN276150_c0_g1_i1	0	0	0	0	0	0	0	0	0	0	0	0	0	0	0	0	0	0
XP_057292305.1	TRINITY_DN27868_c0_g1_i1	0	0	0	0	0	0	0	0	0	0	0	0	0	0	0	0	0	0
QNH72548.1	TRINITY_DN28513_c0_g1_i1	0	0	0	0	0	0	0	0	0	0	0	0	0	0	0	0	0	0
XP_020912774.1	TRINITY_DN29093_c0_g1_i16	0	0	0	0	0	0	0	0	0	0	0	0	0	0	0	0	0	0
PFX16435.1	TRINITY_DN293_c30_g1_i2	0	0	0	0	0	0	0	0	0	0	0	0	0	0	0	0	0	0
sp|A7RJ12|NEP3_NEMVE	TRINITY_DN29462_c0_g1_i3	0	0	0	0	0	0	0	0	0	0	0	0	0	0	0	0	0	0
sp|A7RJ12|NEP3_NEMVE	TRINITY_DN29462_c0_g1_i4	0	0	0	0	0	0	0	0	0	0	0	0	0	0	0	0	0	0
QNH72442.1	TRINITY_DN2969_c2_g1_i1	0	0	0	0	0	0	0	0	0	0	0	0	0	0	0	0	0	0
CAB4005658.1	TRINITY_DN30311_c0_g1_i1	0	0	0	0	0	0	0	0	0	0	0	0	0	0	0	0	0	0
sp|P0DMX3|ACTP_ENTQU	TRINITY_DN30718_c0_g1_i1	0	0	0	0	0	0	0	0	0	0	0	0	0	0	0	0	0	0
sp|P39088|ACT20_HETMG	TRINITY_DN30718_c0_g1_i2	0	0	0	0	0	0	0	0	0	0	0	0	0	0	0	0	0	0
sp|P39088|ACT20_HETMG	TRINITY_DN30718_c0_g1_i4	0	0	0	0	0	0	0	0	0	0	0	0	0	0	0	0	0	0
sp|P0DMX3|ACTP_ENTQU	TRINITY_DN30718_c0_g1_i6	0	0	0	0	0	0	0	0	0	0	0	0	0	0	0	0	0	0
PFX32553.1	TRINITY_DN31055_c0_g1_i2	0	0	0	0	0	0	0	0	0	0	0	0	0	0	0	0	0	0
XP_020900406.1	TRINITY_DN31081_c0_g1_i2	0	0	0	0	0	0	0	0	0	0	0	0	0	0	0	0	0	0
XP_031566310.1	TRINITY_DN31081_c0_g1_i5	0	0	0	0	0	0	0	0	0	0	0	0	0	0	0	0	0	0
QNH72432.1	TRINITY_DN3111_c17_g1_i2	0	0	0	0	0	0	0	0	0	0	0	0	0	0	0	0	0	0
sp|P86468|TX150_BUNCI	TRINITY_DN31245_c0_g1_i7	0	0	0	0	0	0	0	0	0	0	0	0	0	0	0	0	0	0
sp|P0DMZ7|TX8E_ANEVI	TRINITY_DN3192_c0_g1_i1	0	0	0	0	0	0	0	0	0	0	0	0	0	0	0	0	0	0
QNH72468.1	TRINITY_DN32132_c0_g1_i25	0	0	0	0	0	0	0	0	0	0	0	0	0	0	0	0	0	0
sp|P0DY41|KTX1_CALPY	TRINITY_DN32607_c0_g1_i1	0	0	0	0	0	0	0	0	0	0	0	0	0	0	0	0	0	0
QNH72419.1	TRINITY_DN3261_c0_g1_i6	0	0	0	0	0	0	0	0	0	0	0	0	0	0	0	0	0	0
XP_031556155.1	TRINITY_DN32745_c0_g1_i4	0	0	0	0	0	0	0	0	0	0	0	0	0	0	0	0	0	0
XP_015750101.1	TRINITY_DN33212_c0_g1_i10	0	0	0	0	0	0	0	0	0	0	0	0	0	0	0	0	0	0
XP_015750101.1	TRINITY_DN33212_c0_g1_i21	0	0	0	0	0	0	0	0	0	0	0	0	0	0	0	0	0	0
XP_015750101.1	TRINITY_DN33212_c0_g1_i25	0	0	0	0	0	0	0	0	0	0	0	0	0	0	0	0	0	0
XP_015750101.1	TRINITY_DN33212_c0_g1_i9	0	0	0	0	0	0	0	0	0	0	0	0	0	0	0	0	0	0
XP_015758456.1	TRINITY_DN33228_c0_g2_i1	0	0	0	0	0	0	0	0	0	0	0	0	0	0	0	0	0	0
KAJ7331228.1	TRINITY_DN3432_c0_g1_i2	0	0	0	0	0	0	0	0	0	0	0	0	0	0	0	0	0	0
KAJ7331228.1	TRINITY_DN3432_c0_g1_i3	0	0	0	0	0	0	0	0	0	0	0	0	0	0	0	0	0	0
KAJ7331228.1	TRINITY_DN3432_c0_g1_i4	0	0	0	0	0	0	0	0	0	0	0	0	0	0	0	0	0	0
KXJ19030.1	TRINITY_DN34595_c0_g1_i18	0	0	0	0	0	0	0	0	0	0	0	0	0	0	0	0	0	0
KXJ19030.1	TRINITY_DN34595_c0_g1_i3	0	0	0	0	0	0	0	0	0	0	0	0	0	0	0	0	0	0
KXJ19030.1	TRINITY_DN34595_c0_g1_i9	0	0	0	0	0	0	0	0	0	0	0	0	0	0	0	0	0	0
KXJ17009.1	TRINITY_DN3489_c0_g1_i1	0	0	0	0	0	0	0	0	0	0	0	0	0	0	0	0	0	0
KXJ17009.1	TRINITY_DN3489_c0_g1_i13	0	0	0	0	0	0	0	0	0	0	0	0	0	0	0	0	0	0
KXJ17009.1	TRINITY_DN3489_c0_g1_i18	0	0	0	0	0	0	0	0	0	0	0	0	0	0	0	0	0	0
KXJ17009.1	TRINITY_DN3489_c0_g1_i20	0	0	0	0	0	0	0	0	0	0	0	0	0	0	0	0	0	0
KXJ17009.1	TRINITY_DN3489_c0_g1_i22	0	0	0	0	0	0	0	0	0	0	0	0	0	0	0	0	0	0
XP_057292305.1	TRINITY_DN3512_c0_g2_i1	0	0	0	0	0	0	0	0	0	0	0	0	0	0	0	0	0	0
XP_031551166.1	TRINITY_DN3512_c0_g2_i11	0	0	0	0	0	0	0	0	0	0	0	0	0	0	0	0	0	0
XP_031551166.1	TRINITY_DN3512_c0_g2_i2	0	0	0	0	0	0	0	0	0	0	0	0	0	0	0	0	0	0
KXJ11852.1	TRINITY_DN35271_c0_g1_i10	0	0	0	0	0	0	0	0	0	0	0	0	0	0	0	0	0	0
XP_031566310.1	TRINITY_DN3546_c0_g1_i1	0	0	0	0	0	0	0	0	0	0	0	0	0	0	0	0	0	0
QNH72426.1	TRINITY_DN35460_c0_g1_i12	0	0	0	0	0	0	0	0	0	0	0	0	0	0	0	0	0	0
QNH72426.1	TRINITY_DN35460_c0_g1_i3	0	0	0	0	0	0	0	0	0	0	0	0	0	0	0	0	0	0
QNH72391.1	TRINITY_DN35460_c0_g1_i4	0	0	0	0	0	0	0	0	0	0	0	0	0	0	0	0	0	0
QNH72426.1	TRINITY_DN35460_c0_g1_i6	0	0	0	0	0	0	0	0	0	0	0	0	0	0	0	0	0	0
QNH72426.1	TRINITY_DN35460_c0_g1_i9	0	0	0	0	0	0	0	0	0	0	0	0	0	0	0	0	0	0
XP_020610636.1	TRINITY_DN35565_c0_g1_i10	0	0	0	0	0	0	0	0	0	0	0	0	0	0	0	0	0	0
XP_020610636.1	TRINITY_DN35565_c0_g1_i4	0	0	0	0	0	0	0	0	0	0	0	0	0	0	0	0	0	0
XP_066027390.1	TRINITY_DN3601_c0_g1_i7	0	0	0	0	0	0	0	0	0	0	0	0	0	0	0	0	0	0
XP_057292120.1	TRINITY_DN36650_c0_g1_i9	0	0	0	0	0	0	0	0	0	0	0	0	0	0	0	0	0	0
sp|Q93109|ACTP5_ACTEQ	TRINITY_DN3696_c0_g1_i3	0	0	0	0	0	0	0	0	0	0	0	0	0	0	0	0	0	0
XP_020915695.1	TRINITY_DN37317_c0_g1_i1	0	0	0	0	0	0	0	0	0	0	0	0	0	0	0	0	0	0
XP_020915695.1	TRINITY_DN37317_c0_g1_i3	0	0	0	0	0	0	0	0	0	0	0	0	0	0	0	0	0	0
XP_027048763.1	TRINITY_DN37885_c1_g1_i2	0	0	0	0	0	0	0	0	0	0	0	0	0	0	0	0	0	0
QNH72398.1	TRINITY_DN38558_c0_g1_i1	0	0	0	0	0	0	0	0	0	0	0	0	0	0	0	0	0	0
CAB3985643.1	TRINITY_DN38721_c0_g2_i4	0	0	0	0	0	0	0	0	0	0	0	0	0	0	0	0	0	0
XP_068722772.1	TRINITY_DN38820_c0_g1_i1	0	0	0	0	0	0	0	0	0	0	0	0	0	0	0	0	0	0
KXJ06226.1	TRINITY_DN3897_c0_g1_i5	0	0	0	0	0	0	0	0	0	0	0	0	0	0	0	0	0	0
QNH72534.1	TRINITY_DN390_c2_g1_i2	0	0	0	0	0	0	0	0	0	0	0	0	0	0	0	0	0	0
QNH72534.1	TRINITY_DN390_c2_g1_i9	0	0	0	0	0	0	0	0	0	0	0	0	0	0	0	0	0	0
XP_015768451.1	TRINITY_DN39308_c0_g1_i7	0	0	0	0	0	0	0	0	0	0	0	0	0	0	0	0	0	0
QNH72491.1	TRINITY_DN3941_c0_g1_i1	0	0	0	0	0	0	0	0	0	0	0	0	0	0	0	0	0	0
XP_031556155.1	TRINITY_DN39491_c0_g1_i10	0	0	0	0	0	0	0	0	0	0	0	0	0	0	0	0	0	0
XP_031556155.1	TRINITY_DN39491_c0_g1_i11	0	0	0	0	0	0	0	0	0	0	0	0	0	0	0	0	0	0
XP_031556155.1	TRINITY_DN39491_c0_g1_i4	0	0	0	0	0	0	0	0	0	0	0	0	0	0	0	0	0	0
XP_031556155.1	TRINITY_DN39491_c0_g1_i7	0	0	0	0	0	0	0	0	0	0	0	0	0	0	0	0	0	0
XP_031556155.1	TRINITY_DN39491_c0_g1_i8	0	0	0	0	0	0	0	0	0	0	0	0	0	0	0	0	0	0
XP_031556155.1	TRINITY_DN39491_c0_g1_i9	0	0	0	0	0	0	0	0	0	0	0	0	0	0	0	0	0	0
PFX32553.1	TRINITY_DN4_c7_g1_i2	0	0	0	0	0	0	0	0	0	0	0	0	0	0	0	0	0	0
KXJ17898.1	TRINITY_DN4095_c0_g2_i2	0	0	0	0	0	0	0	0	0	0	0	0	0	0	0	0	0	0
XP_020893568.1	TRINITY_DN4095_c0_g2_i3	0	0	0	0	0	0	0	0	0	0	0	0	0	0	0	0	0	0
KXJ17898.1	TRINITY_DN4095_c0_g2_i8	0	0	0	0	0	0	0	0	0	0	0	0	0	0	0	0	0	0
KXJ17898.1	TRINITY_DN4095_c0_g2_i9	0	0	0	0	0	0	0	0	0	0	0	0	0	0	0	0	0	0
sp|P0DMW8|VKT33_ACTEQ	TRINITY_DN4243_c1_g1_i4	0	0	0	0	0	0	0	0	0	0	0	0	0	0	0	0	0	0
KXJ07057.1	TRINITY_DN42554_c0_g1_i2	0	0	0	0	0	0	0	0	0	0	0	0	0	0	0	0	0	0
XP_031563270.1	TRINITY_DN42652_c0_g1_i5	0	0	0	0	0	0	0	0	0	0	0	0	0	0	0	0	0	0
QNH72442.1	TRINITY_DN4277_c0_g1_i10	0	0	0	0	0	0	0	0	0	0	0	0	0	0	0	0	0	0
QNH72442.1	TRINITY_DN4277_c0_g1_i2	0	0	0	0	0	0	0	0	0	0	0	0	0	0	0	0	0	0
XP_020610636.1	TRINITY_DN43015_c1_g1_i2	0	0	0	0	0	0	0	0	0	0	0	0	0	0	0	0	0	0
XP_020610636.1	TRINITY_DN43015_c1_g1_i3	0	0	0	0	0	0	0	0	0	0	0	0	0	0	0	0	0	0
CAB3978274.1	TRINITY_DN43186_c0_g1_i1	0	0	0	0	0	0	0	0	0	0	0	0	0	0	0	0	0	0
CAB3978274.1	TRINITY_DN43186_c0_g1_i2	0	0	0	0	0	0	0	0	0	0	0	0	0	0	0	0	0	0
CAB4040961.1	TRINITY_DN43839_c0_g1_i7	0	0	0	0	0	0	0	0	0	0	0	0	0	0	0	0	0	0
QNH72491.1	TRINITY_DN4443_c0_g1_i1	0	0	0	0	0	0	0	0	0	0	0	0	0	0	0	0	0	0
sp|P0DRC3|AITX4_METSE	TRINITY_DN44723_c0_g1_i1	0	0	0	0	0	0	0	0	0	0	0	0	0	0	0	0	0	0
XP_015749144.1	TRINITY_DN4517_c5_g1_i1	0	0	0	0	0	0	0	0	0	0	0	0	0	0	0	0	0	0
QNH72496.1	TRINITY_DN4750_c0_g1_i7	0	0	0	0	0	0	0	0	0	0	0	0	0	0	0	0	0	0
QNH72385.1	TRINITY_DN47510_c0_g1_i10	0	0	0	0	0	0	0	0	0	0	0	0	0	0	0	0	0	0
QNH72521.1	TRINITY_DN47510_c0_g1_i7	0	0	0	0	0	0	0	0	0	0	0	0	0	0	0	0	0	0
QNH72463.1	TRINITY_DN48743_c0_g2_i1	0	0	0	0	0	0	0	0	0	0	0	0	0	0	0	0	0	0
QNH72463.1	TRINITY_DN48743_c0_g2_i2	0	0	0	0	0	0	0	0	0	0	0	0	0	0	0	0	0	0
XP_027048763.1	TRINITY_DN48790_c0_g1_i1	0	0	0	0	0	0	0	0	0	0	0	0	0	0	0	0	0	0
XP_027048763.1	TRINITY_DN48790_c0_g1_i3	0	0	0	0	0	0	0	0	0	0	0	0	0	0	0	0	0	0
XP_044178034.1	TRINITY_DN4907_c0_g1_i2	0	0	0	0	0	0	0	0	0	0	0	0	0	0	0	0	0	0
XP_047134951.1	TRINITY_DN49310_c1_g1_i2	0	0	0	0	0	0	0	0	0	0	0	0	0	0	0	0	0	0
XP_065647390.1	TRINITY_DN49310_c1_g1_i7	0	0	0	0	0	0	0	0	0	0	0	0	0	0	0	0	0	0
P0DQR0.1	TRINITY_DN49368_c0_g1_i1	0	0	0	0	0	0	0	0	0	0	0	0	0	0	0	0	0	0
CAB3985643.1	TRINITY_DN49584_c0_g1_i1	0	0	0	0	0	0	0	0	0	0	0	0	0	0	0	0	0	0
sp|P09949|STX3_ENTQU	TRINITY_DN50341_c0_g1_i1	0	0	0	0	0	0	0	0	0	0	0	0	0	0	0	0	0	0
CAB4045518.1	TRINITY_DN50345_c1_g1_i1	0	0	0	0	0	0	0	0	0	0	0	0	0	0	0	0	0	0
XP_031571054.1	TRINITY_DN50857_c0_g1_i1	0	0	0	0	0	0	0	0	0	0	0	0	0	0	0	0	0	0
XP_020903966.2	TRINITY_DN50867_c0_g2_i1	0	0	0	0	0	0	0	0	0	0	0	0	0	0	0	0	0	0
sp|P0DMZ4|TX8B_ANEVI	TRINITY_DN50908_c0_g1_i1	0	0	0	0	0	0	0	0	0	0	0	0	0	0	0	0	0	0
KXJ12747.1	TRINITY_DN51096_c0_g1_i1	0	0	0	0	0	0	0	0	0	0	0	0	0	0	0	0	0	0
KAJ7365004.1	TRINITY_DN5345_c2_g1_i2	0	0	0	0	0	0	0	0	0	0	0	0	0	0	0	0	0	0
sp|P0DQR6|SHKL1_NEMVE	TRINITY_DN53553_c0_g1_i1	0	0	0	0	0	0	0	0	0	0	0	0	0	0	0	0	0	0
sp|P0DQR6|SHKL1_NEMVE	TRINITY_DN53553_c0_g1_i2	0	0	0	0	0	0	0	0	0	0	0	0	0	0	0	0	0	0
sp|P0DRH7|UTX1_AULVR	TRINITY_DN54209_c0_g1_i1	0	0	0	0	0	0	0	0	0	0	0	0	0	0	0	0	0	0
sp|P0DRH7|UTX1_AULVR	TRINITY_DN54209_c0_g1_i2	0	0	0	0	0	0	0	0	0	0	0	0	0	0	0	0	0	0
XP_022793939.1	TRINITY_DN55437_c0_g1_i4	0	0	0	0	0	0	0	0	0	0	0	0	0	0	0	0	0	0
QNH72528.1	TRINITY_DN56328_c0_g1_i2	0	0	0	0	0	0	0	0	0	0	0	0	0	0	0	0	0	0
sp|P0DMZ3|TX8A_ANEVI	TRINITY_DN56876_c1_g1_i1	0	0	0	0	0	0	0	0	0	0	0	0	0	0	0	0	0	0
QNH72416.1	TRINITY_DN57078_c2_g1_i1	0	0	0	0	0	0	0	0	0	0	0	0	0	0	0	0	0	0
QNH72434.1	TRINITY_DN57836_c0_g1_i1	0	0	0	0	0	0	0	0	0	0	0	0	0	0	0	0	0	0
QNH72546.1	TRINITY_DN60193_c0_g1_i2	0	0	0	0	0	0	0	0	0	0	0	0	0	0	0	0	0	0
QNH72479.1	TRINITY_DN6120_c0_g1_i5	0	0	0	0	0	0	0	0	0	0	0	0	0	0	0	0	0	0
sp|Q8WS88|PA2_ADAPA	TRINITY_DN6183_c0_g1_i6	0	0	0	0	0	0	0	0	0	0	0	0	0	0	0	0	0	0
sp|Q8WS88|PA2_ADAPA	TRINITY_DN6183_c0_g1_i9	0	0	0	0	0	0	0	0	0	0	0	0	0	0	0	0	0	0
QNH72566.1	TRINITY_DN6201_c0_g1_i3	0	0	0	0	0	0	0	0	0	0	0	0	0	0	0	0	0	0
QNH72566.1	TRINITY_DN6201_c0_g1_i8	0	0	0	0	0	0	0	0	0	0	0	0	0	0	0	0	0	0
PFX16532.1	TRINITY_DN62584_c1_g1_i1	0	0	0	0	0	0	0	0	0	0	0	0	0	0	0	0	0	0
XP_015747264.1	TRINITY_DN63066_c0_g1_i2	0	0	0	0	0	0	0	0	0	0	0	0	0	0	0	0	0	0
sp|P0DRC3|AITX4_METSE	TRINITY_DN6310_c1_g1_i1	0	0	0	0	0	0	0	0	0	0	0	0	0	0	0	0	0	0
XP_057292120.1	TRINITY_DN63156_c0_g2_i1	0	0	0	0	0	0	0	0	0	0	0	0	0	0	0	0	0	0
KXJ17898.1	TRINITY_DN64308_c0_g1_i1	0	0	0	0	0	0	0	0	0	0	0	0	0	0	0	0	0	0
XP_020912774.1	TRINITY_DN64490_c0_g1_i2	0	0	0	0	0	0	0	0	0	0	0	0	0	0	0	0	0	0
QNH72488.1	TRINITY_DN65017_c0_g1_i1	0	0	0	0	0	0	0	0	0	0	0	0	0	0	0	0	0	0
QNH72431.1	TRINITY_DN65152_c0_g1_i3	0	0	0	0	0	0	0	0	0	0	0	0	0	0	0	0	0	0
XP_057292305.1	TRINITY_DN66150_c0_g1_i1	0	0	0	0	0	0	0	0	0	0	0	0	0	0	0	0	0	0
sp|P0DY40|U12C_CALPY	TRINITY_DN67099_c0_g1_i1	0	0	0	0	0	0	0	0	0	0	0	0	0	0	0	0	0	0
KAK2551001.1	TRINITY_DN67933_c0_g1_i1	0	0	0	0	0	0	0	0	0	0	0	0	0	0	0	0	0	0
XP_065067570.1	TRINITY_DN680_c10_g1_i1	0	0	0	0	0	0	0	0	0	0	0	0	0	0	0	0	0	0
KAK2559610.1	TRINITY_DN69211_c0_g1_i1	0	0	0	0	0	0	0	0	0	0	0	0	0	0	0	0	0	0
XP_031560359.1	TRINITY_DN69304_c0_g1_i1	0	0	0	0	0	0	0	0	0	0	0	0	0	0	0	0	0	0
XP_015758456.1	TRINITY_DN6963_c0_g1_i1	0	0	0	0	0	0	0	0	0	0	0	0	0	0	0	0	0	0
XP_015758456.1	TRINITY_DN6963_c0_g1_i4	0	0	0	0	0	0	0	0	0	0	0	0	0	0	0	0	0	0
XP_020910707.1	TRINITY_DN715_c1_g1_i7	0	0	0	0	0	0	0	0	0	0	0	0	0	0	0	0	0	0
XP_029187458.2	TRINITY_DN721_c5_g1_i1	0	0	0	0	0	0	0	0	0	0	0	0	0	0	0	0	0	0
QNH72436.1	TRINITY_DN734_c0_g1_i4	0	0	0	0	0	0	0	0	0	0	0	0	0	0	0	0	0	0
QNH72436.1	TRINITY_DN734_c0_g1_i9	0	0	0	0	0	0	0	0	0	0	0	0	0	0	0	0	0	0
QNH72434.1	TRINITY_DN734_c0_g2_i1	0	0	0	0	0	0	0	0	0	0	0	0	0	0	0	0	0	0
QNH72434.1	TRINITY_DN734_c0_g2_i3	0	0	0	0	0	0	0	0	0	0	0	0	0	0	0	0	0	0
QNH72434.1	TRINITY_DN734_c0_g2_i4	0	0	0	0	0	0	0	0	0	0	0	0	0	0	0	0	0	0
QNH72434.1	TRINITY_DN734_c0_g2_i6	0	0	0	0	0	0	0	0	0	0	0	0	0	0	0	0	0	0
XP_028405037.1	TRINITY_DN7343_c0_g3_i3	0	0	0	0	0	0	0	0	0	0	0	0	0	0	0	0	0	0
QNH72454.1	TRINITY_DN75558_c0_g1_i1	0	0	0	0	0	0	0	0	0	0	0	0	0	0	0	0	0	0
XP_028396283.1	TRINITY_DN76173_c0_g1_i1	0	0	0	0	0	0	0	0	0	0	0	0	0	0	0	0	0	0
sp|P0DN00|K1B9A_ANEVI	TRINITY_DN77185_c0_g1_i1	0	0	0	0	0	0	0	0	0	0	0	0	0	0	0	0	0	0
sp|P69930|BDS2A_ANTMC	TRINITY_DN77223_c0_g1_i1	0	0	0	0	0	0	0	0	0	0	0	0	0	0	0	0	0	0
sp|P0DMZ3|TX8A_ANEVI	TRINITY_DN77273_c0_g1_i1	0	0	0	0	0	0	0	0	0	0	0	0	0	0	0	0	0	0
CAB4005658.1	TRINITY_DN77642_c0_g1_i2	0	0	0	0	0	0	0	0	0	0	0	0	0	0	0	0	0	0
XP_046845879.1	TRINITY_DN77646_c0_g1_i1	0	0	0	0	0	0	0	0	0	0	0	0	0	0	0	0	0	0
KXJ12502.1	TRINITY_DN782_c0_g1_i18	0	0	0	0	0	0	0	0	0	0	0	0	0	0	0	0	0	0
sp|A7LCJ2|PA2_URTCR	TRINITY_DN78549_c0_g1_i1	0	0	0	0	0	0	0	0	0	0	0	0	0	0	0	0	0	0
sp|C1KIZ3|SCR4B_ORBFA	TRINITY_DN788_c0_g1_i4	0	0	0	0	0	0	0	0	0	0	0	0	0	0	0	0	0	0
sp|C1KIZ3|SCR4B_ORBFA	TRINITY_DN788_c0_g1_i8	0	0	0	0	0	0	0	0	0	0	0	0	0	0	0	0	0	0
sp|A0A3P8MJV5|SCRD_ACTTE	TRINITY_DN795_c0_g1_i5	0	0	0	0	0	0	0	0	0	0	0	0	0	0	0	0	0	0
sp|A0A3P8MJV5|SCRD_ACTTE	TRINITY_DN795_c0_g2_i4	0	0	0	0	0	0	0	0	0	0	0	0	0	0	0	0	0	0
sp|A0A3P8MJV5|SCRD_ACTTE	TRINITY_DN795_c0_g2_i5	0	0	0	0	0	0	0	0	0	0	0	0	0	0	0	0	0	0
sp|A0A3P8MJV5|SCRD_ACTTE	TRINITY_DN795_c0_g2_i6	0	0	0	0	0	0	0	0	0	0	0	0	0	0	0	0	0	0
XP_057313760.1	TRINITY_DN7967_c3_g1_i1	0	0	0	0	0	0	0	0	0	0	0	0	0	0	0	0	0	0
sp|C3TS10|STX73_ANEVI	TRINITY_DN8118_c0_g1_i2	0	0	0	0	0	0	0	0	0	0	0	0	0	0	0	0	0	0
sp|C3TS10|STX73_ANEVI	TRINITY_DN8118_c0_g1_i5	0	0	0	0	0	0	0	0	0	0	0	0	0	0	0	0	0	0
sp|C3TS04|STX72_ANEVI	TRINITY_DN8118_c0_g1_i6	0	0	0	0	0	0	0	0	0	0	0	0	0	0	0	0	0	0
KXJ06887.1	TRINITY_DN824_c0_g1_i20	0	0	0	0	0	0	0	0	0	0	0	0	0	0	0	0	0	0
XP_066027390.1	TRINITY_DN84329_c1_g1_i1	0	0	0	0	0	0	0	0	0	0	0	0	0	0	0	0	0	0
QNH72488.1	TRINITY_DN8541_c0_g1_i2	0	0	0	0	0	0	0	0	0	0	0	0	0	0	0	0	0	0
XP_031551166.1	TRINITY_DN85638_c0_g1_i1	0	0	0	0	0	0	0	0	0	0	0	0	0	0	0	0	0	0
sp|P0DMZ4|TX8B_ANEVI	TRINITY_DN8579_c0_g3_i11	0	0	0	0	0	0	0	0	0	0	0	0	0	0	0	0	0	0
sp|R4ZCU1|BBHUG_URTGR	TRINITY_DN897_c0_g1_i1	0	0	0	0	0	0	0	0	0	0	0	0	0	0	0	0	0	0
PFX21630.1	TRINITY_DN9118_c0_g1_i1	0	0	0	0	0	0	0	0	0	0	0	0	0	0	0	0	0	0
PFX21630.1	TRINITY_DN9118_c0_g1_i4	0	0	0	0	0	0	0	0	0	0	0	0	0	0	0	0	0	0
QNH72492.1	TRINITY_DN9228_c0_g1_i1	0	0	0	0	0	0	0	0	0	0	0	0	0	0	0	0	0	0
ALL34551.1	TRINITY_DN937_c0_g1_i4	0	0	0	0	0	0	0	0	0	0	0	0	0	0	0	0	0	0
ALL34551.1	TRINITY_DN937_c0_g1_i8	0	0	0	0	0	0	0	0	0	0	0	0	0	0	0	0	0	0
ALL34551.1	TRINITY_DN937_c0_g1_i9	0	0	0	0	0	0	0	0	0	0	0	0	0	0	0	0	0	0
PFX16532.1	TRINITY_DN94_c1_g1_i6	0	0	0	0	0	0	0	0	0	0	0	0	0	0	0	0	0	0
XP_057313760.1	TRINITY_DN96_c1_g1_i15	0	0	0	0	0	0	0	0	0	0	0	0	0	0	0	0	0	0
XP_001624097.3	TRINITY_DN97151_c0_g1_i1	0	0	0	0	0	0	0	0	0	0	0	0	0	0	0	0	0	0
XP_022786365.1	TRINITY_DN97776_c0_g1_i1	0	0	0	0	0	0	0	0	0	0	0	0	0	0	0	0	0	0

## Sheet: Equ-TMM
	H1_Prior	H4_Prior	H6_Prior	H1_D0	H4_D0	H6_D0	H1_D2_8am	H4_D2_8am	H6_D2_8am	H1_D2_8pm	H4_D2_8pm	H6_D2_8pm	C1_D2_8am	C2_D2_8am	C3_D2_8am	C1_D2_8pm	C2_D2_8pm	C3_D2_8pm
Actinia tenebrosa protease inhibitors [A0A6P8HC43] DN4038_c0_g1_i2	1.002	1.175	3.333	3.06	4.561	3.675	0	6.143	0.001	63.991	1.255	0	1227.44	19.993	2.507	22.523	4.869	0
Actinia tenebrosa protease inhibitors [A0A6P8HC43] DN4038_c0_g1_i3	0	3.554	0	3.547	3.27	0	25.912	8.419	10.811	45.158	6.357	14.592	641.514	14.333	4.202	127.275	0	0
anthrax toxin receptor 2-like [XP_022804049.1] DN3941_c0_g1_i8	42.717	5.561	4.121	17.028	43.486	32.414	23.118	43.114	54.488	31.583	10.286	43.972	27.678	45.874	137.31	16.712	25.702	19.725
anthrax toxin receptor 2-like [XP_046855583.1] DN3589_c2_g1_i11	90.962	7.787	1.082	86.838	15.138	107.115	74.879	151.105	159.005	65.253	113.597	94.603	182.72	88.149	216.22	17.065	80.292	163.072
anthrax toxin receptor 2-like [XP_046855583.1] DN3589_c2_g1_i5	73.833	63.755	115.768	90.175	168.671	247.422	11.771	31.539	143.56	11.857	8.869	107.653	84.607	36.967	159.583	37.016	24.749	10.773
Cerianthid toxin candidate [QNH72377.1] DN96_c0_g1_i2	133.567	226.586	110.337	143.659	608.868	471.655	81.929	201.783	209.146	50.507	91.323	260.688	111.355	332.781	244.692	26.984	149.341	87.063
Cerianthid toxin candidate [QNH72402.1] DN16557_c1_g1_i2	12.003	51.088	9.983	11.519	179.138	191.239	7.639	24.811	22.319	8.374	29.822	27.439	5.106	37.282	35.376	11.482	50.804	20.312
Cerianthid toxin candidate [QNH72402.1] DN680_c1_g1_i29	15.016	14.028	12.405	31.309	46.8	114.049	13.123	15.971	33.019	3.636	23.102	26.581	0	16.413	19.368	20.402	32.774	30.216
Cerianthid toxin candidate [QNH72412.1] DN797_c1_g1_i4	118.469	119.883	86.977	116.273	151.585	123.018	129.467	123.515	129.634	94.069	92.609	114.813	146.061	142.502	162.693	87.96	118.984	129.016
Cerianthid toxin candidate [QNH72432.1] DN3111_c17_g1_i3	185.838	20.628	8.506	239.632	92.844	230.321	91.161	93.052	644.832	491.099	30.26	996.425	844.856	197.212	374.557	288.165	90.508	307.462
Cerianthid toxin candidate [QNH72462.1] DN13414_c2_g1_i1	58.546	22.278	21.596	30.928	34.183	45.79	51.662	65.477	64.144	43.606	43.08	59.495	53.929	13.962	155.823	28.953	13.018	114.436
Cerianthid toxin candidate [QNH72463.1] DN222_c0_g1_i12	23.091	59.365	47.594	53.9	101.111	50.627	20.917	14.59	18.613	62.9	74.577	51.124	32.698	22.928	6.721	151.392	94.315	84.007
Cerianthid toxin candidate [QNH72465.1] DN25136_c0_g1_i5	51.022	44.454	35.09	0	49.414	33.287	39.913	76.784	35.425	109.823	34.787	26.706	43.019	67.226	36.128	48.47	56.419	25.106
Cerianthid toxin candidate [QNH72494.1] DN9523_c0_g1_i1	105.498	74.248	91.221	144.014	145.137	86.043	92.193	174.508	201.548	79.841	101.175	138.516	172.456	145.744	137.816	36.273	88.258	13.835
Cerianthid toxin candidate [QNH72546.1] DN4923_c0_g1_i10	29.958	24.464	34.7	24.69	40.498	38.056	39.677	27.107	30.69	67.231	45.8	49.318	106.56	34.7	30.641	115.634	56.833	69.898
Cerianthid toxin candidate [QNH72563.1] DN3778_c0_g1_i8	128.854	166.356	212.624	192.316	427.642	461.583	74.065	133.753	197.922	87.374	148.752	173.248	97.473	136.495	142.112	16.288	97.739	54.144
Delta-actitoxin-Dar1b [P0DMZ2] DN55882_c0_g1_i1	3.98	0	0	0	3.456	0	0	4.449	0	7.954	10.078	3.494	24.926	0	0	248.332	3.223	2.752
Delta-actitoxin-Eqd1a [P09949] DN131910_c0_g1_i1	3.109	2.934	1.939	12.445	3.374	2.138	18.507	0.869	7.584	10.097	13.777	14.33	326.149	8.135	5.203	1233.65	30.213	16.662
KTx type I [P0DY41] DN3652_c0_g1_i1	250.318	415.323	345.908	201.534	625.067	217.061	187.946	444.977	243.192	211.983	246.484	233.566	121.341	389.831	301.789	120.231	283.461	97.565
kunitz-like toxin PcKuz1 [XP_066027390.1] DN3601_c0_g1_i4	95.601	130.121	124.413	140.976	223.248	163.746	125.951	180.541	149.867	139.95	161.938	158.18	76.412	150.947	107.181	46.832	142.242	84.885
Nematocyst expressed protein 6 [K7Z9Q9] DN7842_c0_g1_i1	32.004	67.967	22.653	52.592	110.415	41.518	29.219	63.753	60.796	25.008	47.421	54.105	32.413	50.055	45.396	14.606	32.536	27.312
Neurotoxin ShK-like1 [P0DQR6] DN15596_c0_g1_i2	134.227	52.736	108.934	107.77	65.669	98.603	0	0.002	71.399	53.999	21.734	88.816	36.944	34.795	102.601	94.234	0	0.001
Neurotoxin ShK-like1 [P0DQR6] DN15596_c0_g1_i3	0	70.397	48.726	73.878	65.845	77.294	43.693	15.458	29.616	0	66.548	73.253	14.194	23.082	0	33.449	84.21	145.59
OMEGA-stichotoxin-Sgt1a [Q76CA1] DN6292_c0_g1_i8	94.21	41.259	0	43.421	60.636	61.438	23.971	20.752	49.552	52.037	44.011	39.586	0	7.459	153.481	8.208	7.186	53.25
OMEGA-stichotoxin-Shd4a [B1B5J0] DN6292_c0_g1_i12	282.579	227.222	120.644	254.863	340.472	395.546	92.347	122.516	258.727	118.765	197.762	243.33	127.133	40.453	497.151	141.54	87.024	813.322
ophiophagus venom factor-like [XP_031565659.1] DN5842_c3_g1_i9	42.886	55.756	68.403	69.412	143.645	36.921	47.39	63.19	86.25	32.09	42.412	43.19	28.229	39.121	46.167	25.926	29.651	8.982
Phospholipase A2 [A7LCJ2] DN251171_c0_g1_i1	108.993	48.989	35.397	71.375	91.934	89.465	36.046	56.862	40.516	31.121	72.728	68.354	39.009	17.78	333.565	67.471	23.539	164.388
Potassium channel toxin AbeTx1 [C0HJD9] DN4297_c2_g2_i1	0	0.743	0.328	4.822	8.89	1.444	14.065	0.88	1.537	3.148	4.986	8.298	365.033	9.743	0.439	314.832	3.827	2.451
Precursor protein UG [R4ZCU1] DN27048_c0_g1_i2	0	0	0	0	2.012	0	12.14	0	0	0	0	0	191.591	2.205	0	23.859	0	0
PREDICTED: three-finger toxin W-IV-like [XP_015758456.1] DN19367_c0_g1_i1	278.301	1428.87	541.761	911.634	2809.38	313.695	155.059	549.236	106.947	166.217	1265.79	174.532	189.612	842.166	85.124	452.583	2587.58	633.852
ras-related C3 [XP_020912384.1] DN8383_c0_g1_i1	71.632	68.703	79.615	102.213	83.233	100.518	54.52	51.007	66.131	45.782	82.331	66.325	45.889	55.041	32.521	50.595	92.967	31.193
ras-related C3 [XP_073247423.1] DN8383_c0_g1_i2	467.47	431.967	455.503	560.244	504.619	670.6	603.156	651.333	565.426	513.065	712.204	550.443	546.473	497.986	404.023	491.284	677.108	493.513
Small cysteine-rich protein 1 [C0H690] DN795_c0_g1_i9	0.909	154.415	75.235	79.476	71.551	0	81.189	202.664	45.729	443.94	18.542	38.546	71.592	125.939	84.39	1532.36	42.749	35.65
Small cysteine-rich protein 1 [C0H693] DN788_c0_g1_i26	0	0	4.294	0	0	0	0	0	0	349.558	13.074	10.199	0	1.228	0	3837.34	1525.08	23.316
Small cysteine-rich protein 2-like [A0A3P8MJV5] DN795_c0_g1_i3	281.621	409.559	500.89	116.302	689.06	224.47	111.954	154.445	86.599	248.018	309.081	194.212	176.141	145.931	81.962	2536.96	1397.35	145.743
Small cysteine-rich protein 4 [C1KIZ3] DN788_c0_g1_i9	42.593	52.385	44.012	85.101	91.898	101.774	48.662	40.402	44.08	23.218	69.73	75.926	108.327	52.814	44.644	214.77	105.575	167.697
Toxin CrTX-A [KXJ19030.1] DN127_c0_g4_i4	94.209	15.931	74.405	78.94	15.103	24.632	140.728	54.599	101.915	120.534	69.486	84.265	125.349	80.974	65.352	13.62	31.936	31.382
U-actitoxin-Aer2b [P69945] DN31025_c0_g1_i2	71.731	42.316	67.115	76.009	28.546	65.769	14.827	10.024	17.498	14.934	22.706	52.482	74.343	25.597	26.678	106.259	60.513	155.017
U-actitoxin-Avd3f [P0DN06] DN11883_c0_g1_i1	98.821	60.888	39.689	62.054	82.87	78.757	14.204	35.291	61.607	23.845	36.254	87.969	34.386	0	138.438	64.233	3.865	227.707
U-actitoxin-Avd3n [P0DN15] DN2141_c0_g1_i2	4.245	4.007	1.765	16.995	11.98	13.624	14.742	4.746	16.57	16.971	23.294	16.773	163.32	9.09	8.29	181.688	7.736	27.157
U-actitoxin-Avd8d [P0DMZ6] DN167576_c7_g1_i1	132.224	112.323	117.301	587.428	315.724	210.138	439.476	316.577	632.194	191.603	376.699	422.764	912.354	98.562	226.215	537.151	71.389	532.633
U-actitoxin-Avd8e [P0DMZ7] DN3192_c0_g1_i2	40.515	39.475	51.088	322.525	64.684	81.485	49.274	56.982	263.982	48.326	59.574	121.632	270.128	50.99	84.578	504.599	93.143	382.311
U-stichotoxin-Hau2b [A0A0P0UTQ7] DN373_c0_g1_i4	0	0	0	0	0	0	2.496	0	0.818	2.007	3.54	5.154	132.787	3.99	0	183.594	6.113	0
venom allergen 3-like [XP_068722772.1] DN103407_c0_g1_i2	62.734	42.765	28.274	37.752	61.508	65.508	46.681	37.664	82.753	48.181	25.007	61.2	50.207	10.167	184.714	10.102	18.093	42.322
venom allergen 5 [XP_020910707.1] DN715_c1_g1_i14	21.217	457.509	70.804	38.622	1127.81	86.481	23.618	49.776	90.797	8.545	72.628	92.98	25.781	97.322	28.213	35.532	106.57	26.18
venom factor-like isoform X1 [XP_074617199.1] DN8_c18_g1_i2	273.586	890.787	507.53	717.938	1157.87	443.55	305.14	518.782	480.752	244.912	533.615	446.923	201.27	235.741	314.961	148.291	331.6	307.687
Venom protein 302 [KXJ12747.1] DN1178_c0_g1_i8	165.331	184.777	208.951	261.036	195.656	206.209	272.392	265.181	322.442	228.641	123.164	280.653	159.518	224.49	198.921	148.99	293.487	153.292
venom prothrombin activator oscutarin-C non-catalytic subunit isoform X1 [XP_028512984.1] DN6342_c0_g1_i2	108.092	47.581	188.271	111.886	50.301	125.262	132.289	55.57	43.694	141.371	73.892	60.459	30.76	63.551	80.71	79.495	70.132	41.467
venom prothrombin activator oscutarin-C non-catalytic subunit-like isoform X1 [XP_067043519.1] DN3094_c0_g1_i4	43.259	14.166	101.328	52.388	34.496	27.429	96.351	189.497	105.088	36.555	71.543	69.761	70.778	62.168	118.109	57.384	40.754	128.211

## Sheet: Cgi-CPM
		Before_7	Before_8	Before_9	12_hour_7	12_hour_8	12_hour_9	8AM_7	8AM_8	8AM_9
sp|P86468|TX150_BUNCI	TRINITY_DN0_c0_g2_i1	4.09643	5.36587	2.63627	4.65304	5.58704	6.5059	3.9809	3.66472	4.89996
CAB4045518.1	TRINITY_DN100_c0_g1_i2	118.417	103.675	95.6835	170.131	148.736	154.818	144.588	111.3	121.839
CAB4045518.1	TRINITY_DN100_c0_g1_i4	15.6016	0	0	5.18801	0	0.0899702	0.000236176	0	0
KXJ19030.1	TRINITY_DN10016_c1_g1_i1	0	2.1861	0.659068	2.65888	6.38519	1.30118	0.612447	7.1462	0.890901
sp|A0A6P8HC43|ATPI1_ACTTE	TRINITY_DN1003_c2_g1_i1	201.544	205.294	142.523	200.3	262.192	77.9407	95.2131	281.633	106.908
QNH72427.1	TRINITY_DN10083_c3_g1_i2	0	0	8.28119	1.85604	0	5.99474	0	6.13961	9.32847
PFX21630.1	TRINITY_DN1011_c0_g1_i1	1.91167	0.794944	5.76684	43.6499	2.19491	15.0937	1.83734	4.94737	0.668176
PFX21630.1	TRINITY_DN1011_c0_g1_i2	0	0	0	0	0	0	0	0	0
XP_028512888.1	TRINITY_DN101886_c0_g1_i1	0	0.198736	0.659068	0.66472	0.598612	0.260236	0	0	0
sp|A7SXG9|NEP8_NEMVE	TRINITY_DN102_c0_g1_i1	0	0.794944	0	0	1.5963	0	0.91867	0.183236	1.33635
QNH72441.1	TRINITY_DN10267_c0_g1_i1	0	0	0	9.30608	6.61568	0	6.9569	0	0
QNH72441.1	TRINITY_DN10267_c0_g1_i2	5.46191	17.0913	15.8176	0	8.54915	13.272	4.37336	10.2612	9.35446
CAB4025363.1	TRINITY_DN103808_c0_g1_i1	0	0	1.4829	0	0.199537	0	0	0	0
XP_015758379.1	TRINITY_DN103964_c0_g1_i1	0	0	0	0	0.199537	0.130118	0	0	0
QNH72467.1	TRINITY_DN10463_c0_g1_i1	0	0	0	0	0	0	0	0.183236	0
XP_048590110.1	TRINITY_DN104667_c0_g1_i1	0	0	0	0	0	0	0	0	0
sp|Q76CA1|GIG1_STIGI	TRINITY_DN105079_c0_g1_i1	0	0	0	0	0	0	0	0.366472	0
ALL34537.1	TRINITY_DN10588_c0_g1_i1	14.474	51.0752	13.8404	10.6355	49.4852	20.4285	7.04314	36.4581	25.6063
ALL34537.1	TRINITY_DN10588_c0_g1_i2	0	0	0	0	0	0	0	0.372361	0.452609
PFX24321.1	TRINITY_DN1062_c2_g1_i10	0.299763	1.59003	3.77552	0.491755	1.85024	0.405181	0.950241	7.77563	12.012
QNH72462.1	TRINITY_DN1062_c2_g1_i4	0	1.733	0.287283	0	0	0	0	1.34095	1.12988
QNH72462.1	TRINITY_DN1062_c2_g1_i6	43.6567	34.6409	11.6863	55.3913	35.6435	23.7093	30.1261	15.7135	13.642
QNH72462.1	TRINITY_DN1062_c2_g1_i8	0	0	0.233244	0	0	0	0	0	0
KXJ17009.1	TRINITY_DN10644_c0_g1_i1	0	0.794944	1.31814	0.221573	1.5963	0.520472	0	2.5653	3.78633
KXJ17009.1	TRINITY_DN107495_c0_g1_i1	0	0	0	0	0	0	0	0	0
QNH72391.1	TRINITY_DN10856_c0_g1_i1	15.2933	5.46478	9.81378	12.5943	6.58473	14.2729	5.12863	2.15938	6.12443
XP_020626501.1	TRINITY_DN10873_c0_g1_i1	0.546191	0	0.494301	0	0.199537	0.130118	0	0	0.222725
XP_066917270.1	TRINITY_DN10873_c0_g1_i2	0	0	0	0.443147	0	0.260236	0	0	0
XP_073247423.1	TRINITY_DN10873_c0_g2_i4	0	0.512119	0	0	2.01606	0	0	0.473307	0.932188
XP_022791885.1	TRINITY_DN10913_c0_g1_i1	14.7471	13.7128	22.7687	10.4139	16.7611	22.2502	25.7228	32.2495	25.3907
XP_022791885.1	TRINITY_DN10913_c0_g1_i2	0	0	2.11118	0	0	0	0	0	0
QNH72546.1	TRINITY_DN11003_c0_g1_i1	0.273095	0	0.823835	0.443147	0.399075	0.780708	0.306223	0.366472	0.668176
QNH72400.1	TRINITY_DN11065_c0_g1_i5	6.28119	2.1861	0	1.66565	0	7.9372	2.302	0.732943	0
QNH72400.1	TRINITY_DN11065_c0_g1_i6	2.70219e-08	0	5.43731	5.95407e-09	4.57924	5.44754e-09	9.10362e-09	2.14063e-09	3.11815
QNH72400.1	TRINITY_DN11065_c0_g1_i8	0	5.55463e-07	0	0.771653	0	0	1.6789	0	0
KAJ7325623.1	TRINITY_DN111788_c0_g1_i1	6.28119	3.17978	12.1928	3.54517	1.99537	3.25295	2.14356	8.97855	15.1453
QNH72448.1	TRINITY_DN112346_c0_g1_i1	0	1.05692	0.438132	0	0	2.07598	0	0	0.592249
sp|K7Z9Q9|VMP_NEMVE	TRINITY_DN113_c1_g1_i1	127.535	88.835	134.615	226.669	186.966	226.145	119.121	217.501	96.8855
XP_073251276.1	TRINITY_DN11321_c0_g1_i1	0	8.76494	1.81669	0	5.50017	2.86932	0	1.9768	6.13933
XP_073251276.1	TRINITY_DN11321_c0_g1_i2	52.9805	84.9181	46.9543	91.0666	66.1336	26.5373	72.2687	37.5591	19.6968
XP_020900406.1	TRINITY_DN1135_c0_g1_i1	49.7033	28.618	48.6063	45.201	104.158	58.8133	48.0771	117.088	45.8814
QNH72459.1	TRINITY_DN11352_c0_g1_i5	0	0	0.815201	0	0.329077	0	0	0	0
QNH72459.1	TRINITY_DN11352_c0_g1_i6	0	0.845652	0	0	0	0	0.844555	0	0
QNH72459.1	TRINITY_DN11352_c0_g1_i7	0	0.346765	0	0	0	0	0	0.322314	0.242635
sp|A7SXG9|NEP8_NEMVE	TRINITY_DN113885_c0_g1_i1	10.9238	24.4445	3.29534	8.19821	11.1741	6.63602	9.79914	8.42885	25.3907
QNH72482.1	TRINITY_DN11431_c0_g1_i2	1.36548	1.93105	2.70374	1.99416	3.44757	3.96205e-05	0.612447	1.97347	3.3423
CAB4045518.1	TRINITY_DN114345_c0_g1_i1	0	0	0	0	0	0	0	0	0
QNH72462.1	TRINITY_DN11442_c1_g1_i1	0.273084	3.37847	0.494281	3.10192	1.59629	1.30116	0.306212	0.732919	0.890879
QNH72462.1	TRINITY_DN11442_c1_g1_i2	1.09414e-05	4.17137e-05	1.96293e-05	0.000112752	4.61637e-06	1.98673e-05	1.17376e-05	2.39566e-05	2.21326e-05
XP_048576600.1	TRINITY_DN114597_c0_g1_i1	0	0	0	0	0	0	0	0	0
QNH72478.1	TRINITY_DN11467_c0_g1_i1	33.3176	89.8287	8.73265	28.3614	32.325	20.8189	50.2206	18.1403	17.818
XP_057291646.1	TRINITY_DN1156_c1_g1_i2	18.8436	14.7065	12.3575	27.6967	19.3551	12.3612	19.9045	38.6628	7.79538
QNH72547.1	TRINITY_DN11573_c0_g1_i1	0	0	0.494301	0	0	0.780708	0	0	0.445451
QNH72547.1	TRINITY_DN11573_c0_g1_i3	0	0	0	0	0	0	0	0	0
QNH72520.1	TRINITY_DN11637_c0_g1_i1	0	0	0	0	0	0	0	0	0
QNH72520.1	TRINITY_DN11637_c0_g1_i2	1.36548	2.1861	0.164767	3.54517	5.18797	3.77342	1.22489	0.732943	2.89543
CAB3988033.1	TRINITY_DN1169_c0_g1_i1	0.819286	0.596208	0.494301	0.443147	3.99075	1.30118	0.612447	0	1.55908
KXJ17898.1	TRINITY_DN117129_c0_g1_i1	0	0.198736	0.494301	0.443147	0	0	0	0	0.222725
XP_031551600.1	TRINITY_DN118_c1_g1_i106	0	0	0	0	0	0	0	0	0
XP_068728439.1	TRINITY_DN118_c1_g1_i11	0	0	0	1.18364	0	0	0	0	0
XP_031551600.1	TRINITY_DN118_c1_g1_i19	0	0	0	0	0	1.41722	0	0	1.52767
XP_068728439.1	TRINITY_DN118_c1_g1_i33	0	0.741409	1.46474	0	0.598612	0	2.28481	0.239777	0
XP_068728439.1	TRINITY_DN118_c1_g1_i38	0	0	0	0	0	0	0	0	0
XP_031551600.1	TRINITY_DN118_c1_g1_i51	0	1.24595	0	0.588942	0	1.31526	1.38987	0.0493599	0.922308
XP_068728439.1	TRINITY_DN118_c1_g1_i54	0	0	0	8.01176e-06	0	0	0	0	0
XP_031551600.1	TRINITY_DN118_c1_g1_i74	0	0	2.81921	0	0	0	0	0.627042	0
XP_068728439.1	TRINITY_DN118_c1_g1_i84	0	0	0	0	0	0	0	0	0
QNH72459.1	TRINITY_DN11826_c0_g1_i1	0	0	0	0	0	0	0	0.366472	0
XP_001624097.3	TRINITY_DN11863_c0_g1_i2	0.273095	1.19242	0.494301	0.443147	1.39676	1.17106	2.75601	1.64912	2.44998
QNH72401.1	TRINITY_DN11865_c0_g1_i1	1.91167	3.37851	5.43731	5.09619	12.3713	4.42401	0.612447	10.8109	1.7818
XP_020614239.1	TRINITY_DN118878_c0_g1_i1	0	0	0	0	0.199537	0	0	0	0
PFX32553.1	TRINITY_DN119031_c0_g1_i1	0.819286	0	0	0.886293	0	0	0	0	0.445451
XP_057292305.1	TRINITY_DN119801_c0_g1_i1	0	0	0	0	0	0	0	0.549707	0
QNH72547.1	TRINITY_DN119967_c0_g1_i1	4.91571	0	0	3.3236	0	0	5.2058	0	0
NDJ93961.1	TRINITY_DN12015_c2_g1_i2	0	0	0	0	1.15806	0	0	0	0
NDJ93961.1	TRINITY_DN12015_c2_g1_i4	0	0	0	0	0	0	0	0	0
NDJ93961.1	TRINITY_DN12015_c2_g1_i6	0.546191	1.58989	2.14197	2.21573	1.63546	1.30118	5.51202	2.93177	2.6727
QNH72482.1	TRINITY_DN12059_c0_g2_i2	5.19881	2.98104	4.28394	0.0416084	0	0	6.73691	1.83606	1.79264
QNH72454.1	TRINITY_DN121213_c0_g1_i1	0	0	0	0	0	0	0	0	0
ALL34535.1	TRINITY_DN121959_c0_g1_i1	0.546191	0	0	0	0	0	0	0.183236	0
QNH72497.1	TRINITY_DN1222_c0_g1_i12	0	0	0	0	0	0	0	0	0
QNH72497.1	TRINITY_DN1222_c0_g1_i13	12.0371	7.59366	0	21.4682	8.44825	0	15.1844	9.68856	0
QNH72497.1	TRINITY_DN1222_c0_g1_i14	0	0	0	0	0	0.861547	0	0	0.553947
QNH72497.1	TRINITY_DN1222_c0_g1_i3	0	6.40683	21.687	0	12.5317	15.6959	0	34.9541	33.6553
QNH72497.1	TRINITY_DN1222_c0_g1_i5	4.89485	7.463	0	14.3656	2.96451	0	8.39484	22.9679	0
QNH72566.1	TRINITY_DN1222_c0_g1_i6	0	0	0.164767	0	0	0	0	0.369858	0
QNH72497.1	TRINITY_DN1222_c0_g1_i8	0	0	0	1.16901	0	0	0	0	0
QNH72497.1	TRINITY_DN1222_c0_g1_i9	0	0	1.3805	0	0	9.60008	0	0	2.98612
XP_031551166.1	TRINITY_DN122448_c0_g1_i1	0	0	0	0	0	0	0	0	0
XP_032236210.2	TRINITY_DN122717_c0_g1_i1	0	0	0	0	0	0	0	0	0
PFX16435.1	TRINITY_DN1230_c0_g1_i1	104.322	89.0337	99.8488	107.906	119.523	139.617	139.944	153.185	117.153
KXJ15781.1	TRINITY_DN123045_c0_g1_i1	0.546191	0	0.329534	2.21573	0	1.04094	0.306223	0	1.11363
XP_066027438.1	TRINITY_DN12338_c1_g1_i19	0	3.06668	11.3483	5.07341	0	3.08019	3.16944e-08	6.70573	4.26165
QNH72393.1	TRINITY_DN12338_c1_g1_i22	0	0	0	0	0	0	0	0	0
XP_066027438.1	TRINITY_DN12338_c1_g1_i24	6.28785	2.63786	1.92514	4.17404	5.29173	2.82295	0	1.75506	0
QNH72391.1	TRINITY_DN12338_c1_g1_i28	4.36286	0	0	1.29308	2.07796	0	1.53112	6.48499	0
QNH72391.1	TRINITY_DN12338_c1_g1_i31	0	3.88165	0	1.46921	0	5.17248	0	0	0
XP_012558537.2	TRINITY_DN12338_c1_g1_i35	0	0	0	0	0	0	0	0	0
XP_066027438.1	TRINITY_DN12338_c1_g1_i7	0	1.74226	2.57257	0	4.9079	1.31372	0	0	0
XP_028411999.1	TRINITY_DN123670_c0_g1_i1	0	0	0.164767	0	0	0.390354	0	0.916179	2.00453
QNH72448.1	TRINITY_DN12387_c0_g2_i3	10.8495	0	0	23.0436	0	0.390354	16.5361	0.183236	0
KXJ06887.1	TRINITY_DN124_c12_g1_i1	0	0.99368	1.31814	0.66472	0.798149	0.520472	0.306223	0.183236	1.7818
XP_032240029.2	TRINITY_DN124_c36_g1_i25	0	0	0	0	0	0	0	0	0
XP_032240029.2	TRINITY_DN124_c36_g1_i26	0	0	0	0	0	0	0	0	0
QNH72482.1	TRINITY_DN1250_c0_g2_i4	2.18476	0	1.9772	0	0	0.130118	0.306223	1.09941	2.44998
XP_020607868.1	TRINITY_DN12514_c0_g1_i5	0	0	1.83709	0	0	0	0	0	0.88381
sp|P0DQR6|SHKL1_NEMVE	TRINITY_DN1256_c0_g1_i1	0	0	0.494301	0.221573	0	0.390354	0	3.29824	0.445451
QNH72562.1	TRINITY_DN12614_c0_g1_i1	0	0.99368	0	0	0	0	0	0	0
QNH72562.1	TRINITY_DN12614_c0_g1_i3	0	0	0	0	0	0	0	0	0
QNH72562.1	TRINITY_DN12614_c0_g1_i4	3.00405	0	1.4829	0.886293	1.99537	4.03366	0	0.183236	2.00453
QNH72488.1	TRINITY_DN12715_c0_g1_i4	6.34807e-07	3.85311e-08	3.40089e-07	5.7738e-07	1.19034e-08	3.20633e-07	7.32014e-07	8.23583e-08	5.49543e-07
QNH72491.1	TRINITY_DN12715_c0_g1_i6	3.10862	1.13109	1.68797	3.27878	3.17983	6.81313	3.83425	0.549707	5.56813
QNH72546.1	TRINITY_DN12737_c0_g1_i1	0	0	0	0	0.686302	0.143208	0	0	0
QNH72546.1	TRINITY_DN12737_c0_g1_i3	0	0	0	0	0	0	0	0	0
sp|P86469|TX156_BUNCN	TRINITY_DN128099_c0_g1_i1	0	0	0	0	0	0	0	0	0
XP_073236133.1	TRINITY_DN12960_c0_g1_i3	4.93661	5.33217	4.76544	5.60736	11.903	6.45567	7.74959	5.2996	5.26765
XP_073236133.1	TRINITY_DN12960_c0_g1_i6	0	0	0	0	0	0.647122	0	0	0
QNH72547.1	TRINITY_DN1298_c1_g1_i1	49.4302	10.7317	21.914	93.7255	62.2556	66.8806	36.7468	19.7895	30.0679
XP_031572002.1	TRINITY_DN1299_c1_g1_i1	0	0	0	0	0	0	0	0	0
XP_031572002.1	TRINITY_DN1299_c1_g1_i10	0	0	0	0	0	0	0	0	0
XP_031572002.1	TRINITY_DN1299_c1_g1_i12	0.450176	0	0	0.365246	0	0	0	0	0
XP_031572002.1	TRINITY_DN1299_c1_g1_i3	0	0	0.713515	0	0	0	0	0	2.08472
XP_031572002.1	TRINITY_DN1299_c1_g1_i5	0	0	0	0	0	0	0	0	0
XP_031572002.1	TRINITY_DN1299_c1_g1_i6	0	0	4.61509e-09	0	0	0	0	0	5.63326e-09
XP_031572002.1	TRINITY_DN1299_c1_g1_i7	0	0	1.59551	0	0	0.390805	0	1.10069	0
KAJ7331228.1	TRINITY_DN13001_c0_g1_i1	0	0	0	0	0	0	0	0	0.48102
KAJ7331228.1	TRINITY_DN13001_c0_g1_i2	0	4.86021	0	8.86293	0	0	0	0	0
KAJ7331228.1	TRINITY_DN13001_c0_g1_i3	9.83143	12.4298	39.7088	0	15.3644	7.80708	9.1867	68.7134	60.9911
KAJ7331228.1	TRINITY_DN13001_c0_g1_i4	0	0	0	0	0	0	0	0	0
sp|Q8WS88|PA2_ADAPA	TRINITY_DN13009_c0_g1_i2	0	0.596208	0.494301	0	0	0	0	0	0
XP_057292120.1	TRINITY_DN1303_c0_g1_i1	42.3298	26.6306	16.6415	40.3263	25.7403	25.6332	25.4165	7.51267	8.90901
KXJ29870.1	TRINITY_DN1318_c0_g1_i1	19.0989	8.91727	10.6313	22.2637	17.3208	12.6045	9.48046	10.9107	15.368
KXJ29870.1	TRINITY_DN1318_c0_g1_i2	1.92943	2.80816	3.49225	12.5234	4.22921	1.83858	34.6158	9.06198	0
KXJ29870.1	TRINITY_DN1318_c0_g1_i6	0	0	0	0	0	0	0	0	0
QNH72513.1	TRINITY_DN133004_c0_g1_i1	0	0	0	0	0	0.780708	0	0	0
XP_028519744.1	TRINITY_DN13303_c0_g1_i7	7.60737e-05	171.857	53.8895	41.6172	30.2137	8.00384	16.3424	56.726	101.238
sp|A0A0P0UTI6|BBH2A_HETAU	TRINITY_DN133225_c0_g1_i1	0	0.198736	0	0	0	0	0	0	0
sp|A0A0P0UTI6|BBH2A_HETAU	TRINITY_DN133225_c0_g1_i2	0	0	0	0	0	0	0	0	0
QNH72401.1	TRINITY_DN13518_c0_g1_i1	3.00405	3.17978	0.988602	5.31776	3.59167	3.12283	7.96181	3.66472	2.44998
QNH72560.1	TRINITY_DN1362_c0_g1_i1	31.1329	35.5738	35.2601	50.7403	43.1001	33.8307	34.297	46.9084	14.9226
KXJ29317.1	TRINITY_DN136382_c0_g1_i1	0	0	0	0	0	0	0	0	0
XP_073251276.1	TRINITY_DN13819_c0_g1_i17	0	0	3.12118	0	0	0	0	0	3.13782
XP_073251276.1	TRINITY_DN13819_c0_g1_i22	0	0	0	0	0	0	0	1.46608	0
XP_073251276.1	TRINITY_DN13819_c0_g1_i23	33.0942	71.4973	42.733	44.2819	87.2563	59.0158	28.808	57.237	33.846
XP_027048763.1	TRINITY_DN13860_c0_g1_i10	0.708565	0.627247	0.800245	2.00998	0.741026	1.83487	1.41356	0	0.748061
PFX34020.1	TRINITY_DN13860_c0_g1_i4	0	0	0	0	0	0	0	0	0
XP_027048763.1	TRINITY_DN13860_c0_g1_i7	7.05427	5.13609	4.58616	3.04714	6.04698	3.73504	4.37201	5.1254	6.07053
XP_057292120.1	TRINITY_DN138709_c0_g1_i1	6.55429	6.75703	3.78964	5.98248	10.1764	6.63602	10.4116	3.84795	3.34088
XP_048590109.1	TRINITY_DN139474_c0_g1_i1	5.735	9.34059	5.27254	10.4139	14.5662	3.38307	3.9809	8.06237	5.12268
XP_074625172.1	TRINITY_DN139782_c0_g1_i1	0	0	0	0	0	0	0	0	0
XP_074625172.1	TRINITY_DN139782_c0_g1_i2	0	0	0	0	0	0	0	0	0
XP_028411999.1	TRINITY_DN139870_c0_g1_i1	0	0	0	1.32944	0.997686	0.130118	0	0.366472	0.222725
QNH72433.1	TRINITY_DN14017_c0_g1_i1	0	0	0	0.221573	0	0	0	0	0
QNH72433.1	TRINITY_DN14017_c0_g1_i2	0	0	0	0	0	0	0	0	0
QNH72442.1	TRINITY_DN1411_c0_g2_i1	2.077	5.90954	7.63924	3.19081	0	0	0.832636	15.2469	22.9349
QNH72442.1	TRINITY_DN1411_c0_g2_i2	36.0986	77.7509	79.0773	88.4574	260.843	264.249	19.8287	430.428	24.9938
QNH72442.1	TRINITY_DN1411_c0_g2_i5	36.3796	25.6443	12.4733	24.6777	37.2664	14.7243	16.0855	32.9368	10.4252
QNH72442.1	TRINITY_DN1411_c0_g3_i1	29.4943	37.5611	22.9026	53.8423	251.417	242.019	20.8232	224.83	22.2725
sp|P0DPE6|CJTL8_EPIJA	TRINITY_DN14153_c0_g1_i1	3.97455	0.971008	5.27254	0.928171	1.81815	0.390354	0	4.45626	9.80156
sp|P0DPE6|CJTL8_EPIJA	TRINITY_DN14153_c0_g1_i2	5.31069	7.77338	0	6.16218	1.97306	0	3.06223	14.9667	4.89831
sp|P0DPE6|CJTL8_EPIJA	TRINITY_DN14153_c0_g1_i3	0	0	0	0	0	0	0	0	0
CAB4003635.1	TRINITY_DN141913_c0_g1_i1	0	0	0	0.221573	0	0	0	0	0
QNH72497.1	TRINITY_DN142146_c0_g1_i1	0	0	0	0	0	0	0	0.183236	0
QNH72470.1	TRINITY_DN142274_c0_g1_i1	0.273095	6.16082	5.76684	1.32944	2.79352	1.82165	4.28713	8.42885	22.0498
QNH72522.1	TRINITY_DN1423_c1_g1_i1	0	0	0	0	0	0	4.91277	0	2.10305
QNH72522.1	TRINITY_DN1423_c1_g1_i2	13.9279	7.75071	25.3741	11.5218	8.38057	30.4476	3.04903	3.66472	14.3786
QNH72522.1	TRINITY_DN1426_c0_g1_i10	94.7815	74.0989	61.2205	45.9474	172.127	62.3628	166.661	34.5519	39.7974
QNH72522.1	TRINITY_DN1426_c0_g1_i7	84.0858	96.4579	192.069	77.4481	76.9356	101.084	20.0863	180.818	201.127
QNH72522.1	TRINITY_DN1426_c0_g1_i8	0.00327564	62.4715	56.4622	75.19	111.063	17.143	13.3067	71.0839	17.8741
QNH72522.1	TRINITY_DN1426_c0_g1_i9	0	10.8552	11.9997	8.06839	1.81649	4.73813	13.9388	10.0085	20.238
XP_015747264.1	TRINITY_DN142867_c1_g1_i1	0	0.794944	0.659068	0.443147	0.399075	1.4313	0.612447	0.916179	1.7818
XP_057300790.1	TRINITY_DN143168_c0_g1_i1	0.546191	3.17978	2.63627	5.53933	6.18566	2.60236	0.612447	4.76413	3.11815
sp|P58912|TX60B_PHYSE	TRINITY_DN14317_c0_g2_i1	0	0	8.25064	8.87616	7.9934	1.30312	12.2672	11.0105	4.46114
XP_020896839.1	TRINITY_DN14317_c0_g2_i2	45.6069	15.3027	19.1006	33.4443	16.7492	16.3929	29.6854	15.3754	30.5067
sp|P84919|BDS2A_BUNCI	TRINITY_DN143362_c0_g1_i1	0.819286	0.794944	0.823835	0.443147	0.798149	0.260236	0.306223	0.183236	0
QNH72431.1	TRINITY_DN14353_c0_g1_i1	0	0	0	0	0	0	0	0	0
QNH72431.1	TRINITY_DN14353_c0_g1_i2	0	0	0	0	0	0	0	0	0
QNH72431.1	TRINITY_DN14353_c0_g1_i3	0	0	0	0	0.598612	0	0	0	0
QNH72431.1	TRINITY_DN14353_c0_g1_i4	1.36548	1.78862	3.13057	0.221573	0	1.04094	0.612447	1.28265	0.222725
XP_001624097.3	TRINITY_DN143958_c0_g1_i1	0.273095	1.0069	4.82904	1.32944	0.261759	0.780708	0	2.19883	2.23266
XP_031551166.1	TRINITY_DN144048_c0_g1_i1	0	0	0	0	0	0	0	0	0
QNH72446.1	TRINITY_DN14420_c0_g1_i4	4.0024	2.88167	4.91569	6.09327	2.49422	5.92037	11.9427	3.75633	10.6908
QNH72446.1	TRINITY_DN14420_c0_g1_i6	0	0	0	0	0	0	0	0	0
QNH72446.1	TRINITY_DN14420_c0_g1_i9	4.0024	2.88167	4.91569	6.09327	2.49422	5.92037	11.9427	3.75633	0
KXJ19030.1	TRINITY_DN14423_c0_g1_i3	3.99227	7.57349	6.97948	3.04887	3.85602	27.3851	2.96228	4.40206	8.53967
QNH72478.1	TRINITY_DN144660_c0_g1_i1	0	0	0	0	0	0	0	0	0
QNH72445.1	TRINITY_DN14486_c1_g1_i2	24.3161	0	0	0	9.35612e-05	13.4791	0.180642	2.37743	2.75941e-08
QNH72445.1	TRINITY_DN14486_c1_g1_i7	0	0.451202	0	0	0	0	0	0.529551	0.319807
QNH72445.1	TRINITY_DN14486_c1_g1_i8	0	62.3968	36.0355	31.6099	48.7364	8.28617	39.4563	79.9868	76.0157
QNH72445.1	TRINITY_DN14486_c1_g1_i9	0	0	0	0	0	0	0	0	0
QNH72465.1	TRINITY_DN145369_c0_g1_i1	0.273095	0	0	0	0	0	0	0	0
XP_022810334.1	TRINITY_DN145610_c0_g1_i1	0	0	0	0	0	0	0	0	0
CAB4005658.1	TRINITY_DN146683_c0_g1_i1	0	0	0	0	0.598612	0	0	0.183236	0
sp|P0DY40|U12C_CALPY	TRINITY_DN14680_c0_g1_i3	1.74945	5.04185	3.17348	0.419292	3.71512	2.88072	0	2.09609	2.03598
sp|P0DY40|U12C_CALPY	TRINITY_DN14680_c0_g1_i4	13.5439	11.8507	17.752	19.3007	14.6423	12.7334	32.7659	36.9332	17.7866
sp|P0DY40|U12C_CALPY	TRINITY_DN14680_c0_g1_i5	0	0	0	0	0	0	0	0	0
sp|A7SXG9|NEP8_NEMVE	TRINITY_DN146897_c0_g1_i1	0.819286	10.533	2.80104	5.09619	4.19028	1.82165	6.73691	4.58089	5.56813
XP_020900406.1	TRINITY_DN146979_c0_g1_i1	0	0	0	0	0	0	0	0	0
XP_028405037.1	TRINITY_DN147035_c0_g1_i1	0.837578	0.794944	0.494301	0.221573	0.399075	0.130118	0	0	0
XP_057292120.1	TRINITY_DN14711_c0_g1_i1	47.8586	21.9566	29.5023	43.8946	19.0043	39.161	53.5891	2.09422	21.2128
XP_057292120.1	TRINITY_DN14711_c0_g1_i2	22.873	17.9894	10.3712	10.1694	25.8916	48.1482	8.74806e-05	13.8473	8.18691
QNH72419.1	TRINITY_DN1473_c2_g2_i5	3.12754	14.4298	22.2659	5.51895	14.1135	17.7238	0.701383	24.7618	12.5725
QNH72419.1	TRINITY_DN1473_c2_g2_i6	0	0	0	0	0	2.20623	0	0	1.88822
KXJ15781.1	TRINITY_DN148265_c0_g1_i1	0	0	0	0	0	0	0	0	0
QNH72464.1	TRINITY_DN149711_c0_g1_i1	0	0	0	0	0	0	0	0	0
QNH72464.1	TRINITY_DN149711_c0_g1_i2	0	0	0	0	0	0	0	0	0
XP_020912774.1	TRINITY_DN1506_c0_g1_i12	23.4491	14.699	38.7578	39.0829	22.357	14.4928	28.7644	26.1296	32.9351
XP_020912774.1	TRINITY_DN1506_c0_g1_i20	0	0	0	0	0	0	0	0	0
XP_020912774.1	TRINITY_DN1506_c0_g1_i21	0	0	0	0	0	0	0	0	0
XP_020912774.1	TRINITY_DN1506_c0_g1_i7	0	4.84286	4.01509	0	0	12.683	0	0	5.42744
sp|A7SXG9|NEP8_NEMVE	TRINITY_DN151419_c0_g1_i1	0	0	0	0	0	0	0	0	0
QNH72462.1	TRINITY_DN152508_c0_g1_i1	0	0.99368	0	0	0.199537	0.390354	0	0.183236	0
sp|P69930|BDS2A_ANTMC	TRINITY_DN152693_c0_g1_i1	0	0	0	0	0	0	0	0	0
XP_046845945.1	TRINITY_DN1527_c0_g1_i1	0	0	0	5.53933	0	1.30116	0	0	0
XP_020910707.1	TRINITY_DN1527_c0_g1_i2	7.37357	6.55829	1.68611e-06	0	7.78195	1.9712e-05	3.9809	24.1871	2.43096e-09
XP_020910707.1	TRINITY_DN1527_c0_g1_i3	1.36559e-07	1.53278e-08	17.4653	0	0	0	6.82073e-08	3.13163e-07	13.5862
XP_073251277.1	TRINITY_DN154159_c0_g1_i1	0	0	0	0	0	0	0	0	0
QNH72546.1	TRINITY_DN15444_c4_g1_i1	61.9926	111.491	182.674	101.643	188.523	249.253	118.815	330.365	119.098
QNH72462.1	TRINITY_DN15471_c0_g1_i1	0	0	0	1.00271	0	0	0	0	0
QNH72462.1	TRINITY_DN15471_c0_g1_i3	1.10488	1.90774	0	1.06348	3.83086	0.624525	0	5.27684	0
QNH72462.1	TRINITY_DN15471_c0_g1_i4	27.8432	75.5994	11.8632	20.0916	39.2691	12.127	39.809	35.768	29.8452
sp|B1B5I8|VKT3_STIHA	TRINITY_DN1550_c0_g1_i1	0	0.794944	0	0	0	0	0	0.366472	0.222725
XP_068747255.1	TRINITY_DN15511_c1_g1_i1	0	1.00593	0	0	0	0	0	0	0
sp|A7LCJ2|PA2_URTCR	TRINITY_DN155477_c0_g1_i1	8.19286	15.5014	4.94301	1.99416	7.78195	3.25295	5.81824	18.3236	8.01811
QNH72402.1	TRINITY_DN15582_c0_g1_i1	0	1.39115	0	0.66472	0.199537	0	0	0.916179	0
QNH72402.1	TRINITY_DN15582_c0_g2_i1	0	0.99368	1.9772	0	1.79584	2.99271	0	2.01559	6.45903
XP_068750713.1	TRINITY_DN156147_c0_g1_i1	0	0	0.329534	0	0	0.260236	0	0	0
QNH72478.1	TRINITY_DN157242_c0_g1_i1	0	0	0	0	0	0	0.612447	0	0
QNH72472.1	TRINITY_DN15783_c0_g1_i1	0	0.37608	0	0	1.37528	2.06439	0	0	0
XP_015768451.1	TRINITY_DN15783_c0_g1_i3	0	0	0	0	0	0	0	0	0
QNH72474.1	TRINITY_DN15783_c0_g1_i5	6.61614e-08	0	0	0	0	0	0	0.295959	1.35915
QNH72472.1	TRINITY_DN15783_c0_g1_i6	8.19286	10.3557	9.88602	7.09035	10.3974	8.47517	8.88048	7.39994	7.9953
CAB4034681.1	TRINITY_DN15812_c0_g1_i1	0	1.39115	0.648447	0	0	0.256042	0	0	0.438272
CAB4034681.1	TRINITY_DN15812_c0_g1_i2	0.273095	0	0.0106212	0	0.598612	0.915019	0	0.732943	0.89808
CAB4034681.1	TRINITY_DN15812_c0_g1_i3	0	0	0	0	0	0	0	0	0
KXJ21468.1	TRINITY_DN159_c0_g1_i11	49.0323	39.0447	60.9638	42.3205	35.2265	81.584	43.4696	34.998	50.1132
sp|A0A6P8HC43|ATPI1_ACTTE	TRINITY_DN1597_c0_g1_i1	38.2333	65.1854	31.4705	46.752	37.513	21.9899	35.8281	24.7368	75.5039
QNH72377.1	TRINITY_DN15999_c1_g1_i3	0	0	0	0	0	0	0	0	0
QNH72377.1	TRINITY_DN15999_c1_g1_i5	2.15186	7.43823	12.6583	4.36473	18.0809	11.5342	4.82577	14.4381	2.63246
QNH72377.1	TRINITY_DN15999_c1_g1_i8	0	0	0	0	0	0	0	0	0
KXJ17009.1	TRINITY_DN16028_c0_g1_i2	0	0.99368	1.40341	0.235907	0.212445	0.554141	0	1.17054	0.222725
XP_028519744.1	TRINITY_DN16044_c0_g1_i1	1.63857	0.198736	1.9772	1.99416	1.39676	0.910826	1.83734	0.549707	0.222725
KXJ29317.1	TRINITY_DN16044_c0_g1_i5	4.64262	8.94312	5.60208	1.10787	4.56579	5.0746	3.01822	1.64912	13.809
QNH72431.1	TRINITY_DN1610_c0_g1_i14	35.6324	61.4635	68.9156	52.6972	60.216	80.5701	32.0545	44.6421	47.4011
QNH72523.1	TRINITY_DN16125_c0_g1_i5	1.18639	0	0	0.335867	0	0	0	0.464407	0.593639
XP_068706150.1	TRINITY_DN16202_c0_g1_i2	0	0	0	0	0.598612	0.390354	0	0.183236	0
XP_020610636.1	TRINITY_DN16325_c0_g1_i3	0	0	0	0	0	0	0	0	0
XP_020610636.1	TRINITY_DN16325_c0_g1_i6	0.546191	0.397472	0	0.443147	0.399075	0.260236	0.612447	0.549707	0
XP_020610636.1	TRINITY_DN16325_c0_g1_i9	0	0	0	0.221573	0	0.260236	0	0	0.445451
XP_022810508.1	TRINITY_DN16325_c0_g2_i1	0.273095	0.794944	0.494301	0.443147	0.399075	0.390354	0	0.549707	0
XP_031551166.1	TRINITY_DN164342_c0_g1_i1	0	0	0	0	0	0	0	0	0
KXJ24028.1	TRINITY_DN164684_c0_g1_i1	7.64667	0	29.3285	13.7375	0	33.05	2.44979	0	9.79991
PFX16435.1	TRINITY_DN165502_c0_g1_i1	246.878	183.831	157.517	190.502	176.59	335.444	194.452	149.337	227.18
PFX32553.1	TRINITY_DN165636_c0_g1_i1	0.273095	1.19242	3.62487	4.20989	3.99075	5.46495	3.36846	0.916179	0.668176
XP_044175627.1	TRINITY_DN165931_c0_g1_i1	0	0	0	0	0	0	0	0	0
PFX21630.1	TRINITY_DN166269_c0_g1_i1	2.18476	0.99368	0.823835	1.10787	0.598612	2.60236	2.44979	0.183236	1.7818
XP_048576600.1	TRINITY_DN166361_c0_g1_i1	0	0	0	0	0	0	0	0	0
sp|P0DN03|K1B9D_ANEVI	TRINITY_DN16638_c0_g1_i1	0	0.577195	7.24975	0	2.39445	1.80891	0	3.48148	1.30166
sp|P0DN03|K1B9D_ANEVI	TRINITY_DN16638_c0_g1_i2	1.36548	0.813957	0	4.20989	0	0.923847	0.91867	0	1.14832
QNH72560.1	TRINITY_DN1664_c0_g1_i1	0	0.406761	1.63501	0.453503	0	0.266318	0	0.750074	0.455861
QNH72560.1	TRINITY_DN1664_c0_g1_i4	0	0	1.54967	0	1.47001	0	3.38395	0	0
sp|A7SXG9|NEP8_NEMVE	TRINITY_DN16674_c1_g1_i2	0.546191	0	0	0	0	0.260236	0.612447	0	0
sp|P0C7P9|NA1B_BUNCN	TRINITY_DN166751_c0_g1_i1	0	0	0	0	0	0	0	0	0
XP_073234172.1	TRINITY_DN166908_c0_g1_i1	8.73905	28.4193	9.39172	9.9708	12.1718	6.89625	20.517	12.0936	17.5953
XP_073234172.1	TRINITY_DN166908_c0_g1_i2	0	0	0	0	0	0	0	0	0
QNH72385.1	TRINITY_DN16696_c0_g1_i1	36.5948	80.8856	29.4933	40.3263	50.2834	28.1055	76.5558	40.6783	58.354
sp|P0DMZ7|TX8E_ANEVI	TRINITY_DN167208_c0_g1_i1	9.83143	4.17346	10.8746	14.4023	9.17872	18.2165	9.1867	7.87914	60.804
XP_028512984.1	TRINITY_DN167347_c0_g1_i1	0.273095	2.7823	3.46011	1.55101	0.798149	1.4313	1.22489	1.09941	5.12268
sp|B1B5J0|SHTX5_STIHA	TRINITY_DN16781_c2_g1_i2	0	0	0	0	0	0	0	0	0
sp|B1B5J0|SHTX5_STIHA	TRINITY_DN16781_c2_g1_i6	0	0	0	0	0	0	0	0	0
QNH72496.1	TRINITY_DN1683_c0_g1_i10	0	1.44133e-05	16.6864	0	0.0198141	0	0	182.88	50.066
QNH72496.1	TRINITY_DN1683_c0_g1_i17	0	0	0	0	0	0	0	0	0
QNH72496.1	TRINITY_DN1683_c0_g1_i19	0	9.78499e-06	3.39751	0	0.00588368	0	0	90.3374	10.6447
sp|A0A6P8HC43|ATPI1_ACTTE	TRINITY_DN1683_c0_g1_i40	7.17014	6.35955	8.40311	15.9722	10.8215	16.7852	8.3549	11.9208	5.56813
QNH72496.1	TRINITY_DN1683_c0_g1_i48	0	0	0	0	0	0	0	0	0
QNH72496.1	TRINITY_DN1683_c0_g1_i57	144.442	95.1665	54.9369	95.0295	70.3866	64.8594	92.5248	42.7786	37.9936
QNH72496.1	TRINITY_DN1683_c0_g1_i59	96.6225	136.4	248.04	262.232	218.228	202.041	155.744	84.501	164.727
XP_065069586.1	TRINITY_DN16864_c0_g1_i1	1.36548	0.794944	1.4829	0	1.39676	1.56142	0.306223	2.38207	2.89543
XP_065069586.1	TRINITY_DN16864_c0_g2_i1	0	0.397472	0.494301	0	0.199537	0.65059	0.306223	0.183236	0.668176
XP_057292305.1	TRINITY_DN168816_c0_g1_i1	0	0	0	0	0	0	0	1.28265	0
XP_068711592.1	TRINITY_DN16888_c0_g1_i2	3.82333	0.596208	1.4829	5.09619	0.199537	2.08189	2.75601	0.183236	0.445451
XP_022810508.1	TRINITY_DN16936_c1_g1_i14	0	0	0	0	0	0	0	0	0
XP_022810508.1	TRINITY_DN16936_c1_g1_i20	0	0	0	0	0	0	0	0	0
QNH72483.1	TRINITY_DN16939_c0_g1_i2	0	0	0	0	0	0	0	0	0
QNH72483.1	TRINITY_DN16939_c0_g1_i3	0	0	0	0	0	0	0	0	0
QNH72483.1	TRINITY_DN16939_c0_g1_i4	0	0	0	0	0	0	0	0	0
QNH72483.1	TRINITY_DN16939_c0_g1_i5	266.814	281.603	410.27	257.911	195.746	258.154	248.96	240.222	395.56
sp|A0A6P8HC43|ATPI1_ACTTE	TRINITY_DN169879_c0_g1_i1	0	0	0	0	0	0	0	0	0
QNH72518.1	TRINITY_DN17013_c0_g1_i1	3.10528	2.98104	6.49083	3.80464	1.78237	2.88412	7.22249	6.15839	2.38198
QNH72515.1	TRINITY_DN170361_c0_g1_i1	0	0.794944	0.164767	0.221573	0	0	0.612447	0	0
QNH72515.1	TRINITY_DN170797_c0_g1_i1	0	0	0	0	0	0	0	0.183236	0.222725
sp|P0DMZ6|TX8D_ANEVI	TRINITY_DN1717_c0_g1_i1	38.4674	90.0884	141.568	61.5921	119.753	95.0633	45.0644	65.5951	142.568
sp|P0DMZ6|TX8D_ANEVI	TRINITY_DN1717_c0_g1_i3	0	0	0	0	0	0	0	0	0
XP_031551166.1	TRINITY_DN171719_c0_g1_i1	0	0	0	0	0	0	0	0	0
QNH72522.1	TRINITY_DN171778_c0_g1_i1	1.36548	1.78862	7.08498	1.10787	1.19722	0.65059	0	2.01559	9.57719
KXJ15781.1	TRINITY_DN17211_c0_g1_i7	0	0	0	0	0	0	0	0	0
CAB3978274.1	TRINITY_DN17227_c0_g1_i1	0	1.82856	0	1.01934	0.917967	0	0	0	0.512322
CAB3978274.1	TRINITY_DN17227_c0_g1_i12	0.546191	0	0	0	0	0.65059	0.306223	0	0
CAB3978274.1	TRINITY_DN17227_c0_g1_i7	0	0	0	0	0	0	0	0	0
CAB3978274.1	TRINITY_DN17227_c0_g1_i8	0	0	0	0.443147	0	0	0	0	0
KXJ25354.1	TRINITY_DN172774_c0_g1_i1	0	0	0	0	0	0	0	0	0
QNH72445.1	TRINITY_DN1730_c0_g1_i1	38.7795	36.5674	35.5897	41.4342	27.3366	57.6423	48.3833	25.1033	49.8905
XP_015758456.1	TRINITY_DN1737_c0_g1_i9	0.273095	1.58989	1.81244	1.32944	5.18797	1.95177	1.53112	7.51267	3.5636
KAJ7325623.1	TRINITY_DN175247_c0_g1_i1	2.18476	3.57725	0.659068	2.21573	3.99075	1.17106	1.53112	1.83236	1.7818
ALL34536.1	TRINITY_DN17554_c0_g1_i1	0	0	0	0	0	0	0	0	0.445451
ALL34536.1	TRINITY_DN17554_c0_g1_i2	0	0	0.164767	0	0	0	0.306223	0	0
QNH72405.1	TRINITY_DN17575_c0_g1_i3	0	0.99368	0	0	0	0	0.91867	1.09941	0
QNH72391.1	TRINITY_DN17575_c0_g1_i4	0	0.99368	0.494301	0.66472	0	0.297543	0.306223	0.183236	0.32374
QNH72391.1	TRINITY_DN17575_c0_g1_i7	0	0	0	0.00476759	0	0.873518	0	0	0
QNH72391.1	TRINITY_DN17575_c0_g1_i8	0	0	0.823835	0.881755	0.798149	0	0	0	1.23534
XP_046845879.1	TRINITY_DN17648_c0_g1_i1	4.09643	6.95576	5.43731	3.10203	8.5801	7.80708	3.06223	5.68031	7.79538
KXJ15940.1	TRINITY_DN17663_c0_g1_i1	0	0	0	0	0	0	0	0	0
KXJ15940.1	TRINITY_DN17663_c0_g1_i3	0	0	0.164767	0	0	0	0	0	0.668176
sp|P0DMZ3|TX8A_ANEVI	TRINITY_DN176872_c0_g1_i1	0	0	0	0	0	0	0	0	0
XP_020915695.1	TRINITY_DN1779_c0_g1_i1	0	0	0	0	0	1.52124	0	2.14225	2.60393
XP_020915695.1	TRINITY_DN1779_c0_g1_i2	48.0648	260.344	72.6622	13.9591	55.4714	6.6762	33.9908	126.489	120.118
CAB4040961.1	TRINITY_DN17796_c0_g1_i2	0	0	0	0	0	0	0	0	0
CAB4040961.1	TRINITY_DN17796_c0_g1_i3	0	0	0	0	0	0	0	0	0
CAB4040961.1	TRINITY_DN17796_c0_g1_i9	0	0	0	0	0	0	0	0	0.445451
XP_028512888.1	TRINITY_DN178089_c0_g1_i1	0	0	0	0	0	0	0	0	0
XP_020610636.1	TRINITY_DN17846_c0_g1_i1	0	0	0	0	0	0	0	0	0.445451
XP_068706150.1	TRINITY_DN17984_c0_g1_i1	1.07888	6.08146	8.51802	1.51749	4.94314	7.3675	0.730805	5.58177	2.96234
KXJ24028.1	TRINITY_DN17984_c0_g1_i2	0	0	1.08392	0	1.31265	1.71196	1.34299	0.401805	0
KXJ24028.1	TRINITY_DN17984_c0_g1_i3	0	0	1.43745	1.36297	1.12708	1.06974	0.682213	0.0632162	0
KXJ25354.1	TRINITY_DN17984_c0_g1_i4	1.10588	1.07303	0	0	0	0	0	0	0.601276
sp|A7RJ13|NEP3L_NEMVE	TRINITY_DN180132_c0_g1_i1	0	0	0	0	0	0	0	0	0
QNH72474.1	TRINITY_DN180853_c0_g1_i1	0.546191	1.58989	0.494301	0	2.79352	0.130175	2.14356	1.64912	0.223033
XP_032240029.2	TRINITY_DN18106_c0_g1_i3	0	8.96691e-06	0	0.000182018	0	0	7.53328e-05	0	0
XP_032240029.2	TRINITY_DN18106_c0_g1_i6	0	0.198727	0	1.55083	0	0	0.61237	0	0
XP_022793939.1	TRINITY_DN181952_c0_g1_i1	0	0	0	0	0	0	0	0	0
sp|P0DY42|PLA2_CALPY	TRINITY_DN182315_c0_g1_i1	0	0	0.494301	0	0	0	0	0.183236	0
XP_022791885.1	TRINITY_DN18282_c0_g1_i1	2.73095	0.198736	0.329534	0.886293	0.598612	0.130118	0.306223	0	0.222725
XP_022791885.1	TRINITY_DN18282_c0_g1_i3	0	0	0.164767	0	0	0.260236	0	0	0.354412
XP_027048763.1	TRINITY_DN18288_c1_g1_i1	0	0	0	0.221573	0	0.260236	0	0	0.222725
QNH72530.1	TRINITY_DN183_c0_g2_i11	0	0	0.324881	0	1.72035	0	0	1.05987	0
QNH72527.1	TRINITY_DN183_c0_g2_i19	0	0	0	0	0	0	0	0	0
XP_015768451.1	TRINITY_DN18325_c0_g1_i1	0	0	0	0	0	0	0	0	0
XP_015768451.1	TRINITY_DN18325_c0_g1_i2	0	0	0	0	0	0	0	0	0
XP_020610636.1	TRINITY_DN18385_c0_g1_i15	0	0	0	0	0	0.260236	0	0	0
XP_020610636.1	TRINITY_DN18385_c0_g1_i33	0.273095	0.67642	0.164767	0	0	0	0.306223	1.7802	0
sp|P69930|BDS2A_ANTMC	TRINITY_DN18391_c0_g1_i1	0	0	0	0	0	0	0	0	0
PFX32553.1	TRINITY_DN18535_c0_g1_i2	1.20623	1.97005	2.18328	1.22334	3.95892	3.59198	0.676279	1.00492	2.70533
KXJ15781.1	TRINITY_DN18554_c0_g2_i1	0	0.198736	0	0	0	0	0	0	0
XP_066027438.1	TRINITY_DN185577_c0_g1_i1	0	0	0.164767	0.221573	0.997686	0	0.306223	0	0.445451
XP_022810508.1	TRINITY_DN18597_c0_g1_i4	0	0	0	0	0	0	0	0	0
XP_028519744.1	TRINITY_DN18692_c0_g2_i2	7.18137	8.7766	76.6473	178.234	185.272	95.2763	121.118	47.8234	83.0551
XP_028519744.1	TRINITY_DN18692_c0_g2_i4	172.515	86.0205	24.0253	55.3047	6.4838	188.121	37.8115	14.66	0.0213807
XP_046855583.1	TRINITY_DN1871_c0_g1_i1	0	0.397472	0.312728	0	0	2.37133	0	0.549707	2.00453
XP_046855583.1	TRINITY_DN1871_c0_g1_i2	0	0	1.17017	0	0	0.231024	0	0	0
CAB4005658.1	TRINITY_DN18718_c0_g1_i16	0	0	0	0	0	0	0	0	0
CAB4005658.1	TRINITY_DN18718_c0_g1_i5	0	0	0	0	0	0	0	0	0
CAB4005658.1	TRINITY_DN18718_c0_g1_i9	0	0	0	0	0	0	0	0	0
XP_058962477.2	TRINITY_DN18881_c0_g1_i2	0	0	1.10665	0	0	0	0	0.466229	0
PFX34020.1	TRINITY_DN18881_c0_g1_i4	8.46595	4.10597	2.18868	9.30608	5.98612	3.77342	7.65558	0	3.5636
XP_058962477.2	TRINITY_DN18881_c0_g1_i5	0	3.04853	0	0	0	0	0	4.66438	0
ALL34551.1	TRINITY_DN18963_c0_g1_i1	1.11	1.20331	0.671816	0.451112	0.447476	0.548452	0	0.747734	0.224748
KXJ12747.1	TRINITY_DN19_c0_g1_i1	905.311	1233.36	1785.74	1006.16	1382.59	1482.82	1030.75	2478.08	1635.03
XP_020615570.1	TRINITY_DN1918_c0_g1_i1	7.56152	9.96433	16.4569	23.0851	8.60926	27.9452	21.0742	10.7738	14.4443
KXJ25354.1	TRINITY_DN1918_c0_g1_i4	0.379848	1.90492	0.524035	3.61953	2.80416	1.18488	4.24851	0.250317	0.753301
XP_020615570.1	TRINITY_DN1918_c0_g1_i5	0	0	0	0	0	0	0	0	0
KXJ25354.1	TRINITY_DN1918_c0_g1_i8	3.1149	0.317837	0	0	0	0	0	0	0
XP_020615570.1	TRINITY_DN1918_c0_g1_i9	34.5657	15.9043	25.959	14.5634	27.4517	15.6614	23.3525	12.4866	14.3336
KXJ17898.1	TRINITY_DN19198_c0_g1_i1	1.36548	0	0	4.20989	1.5963	0.780708	5.2058	0	0.890901
KXJ17898.1	TRINITY_DN19198_c0_g1_i2	0	1.19242	0.659068	0	0	0	0	0.916179	0
QNH72494.1	TRINITY_DN19274_c0_g2_i1	0	1.58989	1.31814	0.443147	0.798149	0	0.306223	0.732943	0
XP_020910707.1	TRINITY_DN1928_c0_g3_i1	65.2698	0.794944	7.10694	103.032	1.79584	4.81436	108.709	2.01559	9.98629
XP_020910707.1	TRINITY_DN1928_c0_g3_i2	0	0	0	0	0	0	0	0	0
XP_020910707.1	TRINITY_DN1928_c0_g3_i3	0	0	0.320852	0	0	0	0	0	0.259074
sp|P86862|VKT1_ANTEL	TRINITY_DN193322_c0_g1_i1	0	0	0	0	0	0	0	0	0
XP_032240029.2	TRINITY_DN19504_c0_g1_i3	0	0	0.485565	0	0	0	0	0	0
sp|A7LCJ2|PA2_URTCR	TRINITY_DN19516_c0_g1_i1	1.29052	1.87826	0	1.77259	1.99537	0.390354	1.83734	0.865884	3.15749
sp|A7LCJ2|PA2_URTCR	TRINITY_DN19516_c0_g1_i2	6.35616	14.2194	7.41451	0	0	0	0	1.33295	5.5288
XP_032240029.2	TRINITY_DN19530_c1_g1_i4	0	0	0	0	0	0.260236	0	0	0
KXJ15932.1	TRINITY_DN19657_c0_g1_i1	0	0	0	0	0.598612	0	0	0	0
sp|T1PQV6|JTX2B_CHIFL	TRINITY_DN19680_c0_g1_i1	0	0	0	0	0	0	0	0	0
XP_074617199.1	TRINITY_DN1978_c0_g1_i1	213.561	102.349	164.437	270.319	95.1793	186.459	135.351	120.569	111.585
XP_057292120.1	TRINITY_DN19786_c0_g1_i1	41.2483	48.9157	27.6808	54.0639	4.19958e-09	28.501	77.793	36.8284	87.3083
XP_057292120.1	TRINITY_DN19786_c0_g1_i3	11.7323	42.6889	0	0	26.5385	5.58993	13.1555	7.8719	0
QNH72477.1	TRINITY_DN19793_c0_g1_i1	0	0	0	0	0	0	0	0	0
QNH72477.1	TRINITY_DN19793_c0_g1_i2	21.8476	53.0625	11.0394	18.8337	26.9375	14.7033	40.4215	12.46	14.9226
QNH72395.1	TRINITY_DN20013_c0_g1_i1	1.36092	1.08973	0.674004	0.653865	3.20551	0	0	1.39344	1.58315
XP_068722772.1	TRINITY_DN2006_c1_g1_i1	397.9	1324.97	382.424	364.267	540.147	258.544	658.38	529.918	947.473
sp|P0DMZ6|TX8D_ANEVI	TRINITY_DN20136_c0_g1_i1	0.320939	0	0.434168	2.8384	1.03264	0.268789	0	1.79759	7.53039
sp|P0DMZ6|TX8D_ANEVI	TRINITY_DN20136_c0_g1_i2	1.86382	0	0.2249	1.81463	1.3618	3.37452	0.612447	1.50066	1.82407
XP_047134950.1	TRINITY_DN2030_c0_g1_i1	17.205	26.4319	24.056	21.7142	41.1047	24.3321	22.6605	37.9298	18.0407
XP_057290929.1	TRINITY_DN205_c0_g1_i3	0	1.98971e-08	8.72769e-08	0	0	1.76359e-08	0	2.20585e-07	6.04361e-08
XP_001624097.3	TRINITY_DN205_c0_g1_i6	1.09238	0.596208	2.4715	0.443147	2.19491	1.56142	0.91867	3.84795	2.44998
XP_057290929.1	TRINITY_DN205_c0_g1_i8	0	0.198736	0.164767	0	0	0.130118	0	0.549707	0.222725
KXJ15781.1	TRINITY_DN20562_c0_g1_i1	0.819286	0.198736	1.9772	0	0.199537	2.21201	1.22489	0.183236	1.33635
KXJ15781.1	TRINITY_DN20562_c0_g1_i2	0	0	0	1.99416	0	0	0	0	0
XP_015758456.1	TRINITY_DN2060_c0_g4_i2	0.000107402	1.29695	3.34311e-05	0.248585	2.11142	0	1.87612	0.00178462	0.000580331
XP_015758456.1	TRINITY_DN2060_c0_g4_i3	420.021	442.281	647.864	394.152	460.815	604.528	390.089	861.206	872.415
QNH72442.1	TRINITY_DN20667_c0_g1_i1	0	2.38483	0.659068	0.221573	0.798149	0.260236	0.306223	1.83377	2.22725
QNH72448.1	TRINITY_DN20667_c0_g1_i5	0	0	0	0	0	0	0	0.731532	0
KXJ21468.1	TRINITY_DN21019_c0_g1_i1	0	0	0	0	0	0	0	0	0
PFX21630.1	TRINITY_DN21019_c0_g1_i2	0.546191	0	0	0	0	0.130118	0.612447	0.480113	0
KXJ21468.1	TRINITY_DN21019_c0_g1_i4	0	2.98104	0.988602	1.32944	2.59398	0.130118	0	0.436066	0.890901
sp|B1B5J0|SHTX5_STIHA	TRINITY_DN21267_c0_g1_i1	5.735	22.2076	7.90881	7.24042	7.28401	5.33484	8.88048	6.18258	15.0016
sp|A7SXG9|NEP8_NEMVE	TRINITY_DN21281_c0_g1_i2	0	0	0	0	0	0	0	0	0
sp|A7SXG9|NEP8_NEMVE	TRINITY_DN21281_c0_g1_i3	9.01214	19.4761	0.988602	9.9708	6.78427	3.77342	8.57425	4.94737	4.67723
QNH72482.1	TRINITY_DN21310_c0_g1_i1	4.87792e-07	2.10891e-07	0	0	4.79153e-09	3.08227e-07	5.1466e-07	0	2.00453
QNH72482.1	TRINITY_DN21310_c0_g1_i2	0	0	0	0	0	0	0	0	0
QNH72482.1	TRINITY_DN21310_c0_g1_i3	0.546191	1.19242	0	0	0.199537	1.30118	0.612447	1.28265	0
XP_020896839.1	TRINITY_DN2136_c1_g1_i1	4.45233	0	0	0	0	0	0	0	9.02289
XP_020896839.1	TRINITY_DN2136_c1_g1_i2	10.8577	10.1382	12.1874	17.4295	8.57956	10.8633	24.5109	5.91513	11.1798
QNH72443.1	TRINITY_DN21403_c0_g1_i2	44.5145	139.115	31.141	54.0639	52.0792	32.6596	91.2545	80.2573	103.345
QNH72547.1	TRINITY_DN21407_c0_g1_i1	1.63857	3.57725	2.80104	0.886293	3.1926	2.47224	2.75601	6.23002	5.79086
QNH72398.1	TRINITY_DN2155_c1_g1_i1	0	25.6646	18.1359	7.94828	55.8309	14.9362	0	15.6359	17.5771
QNH72398.1	TRINITY_DN2155_c1_g1_i2	112.242	98.5455	71.1678	101.066	102.203	139.774	105.035	126.922	8.70446
KXJ17898.1	TRINITY_DN21586_c0_g1_i2	0.546191	1.78862	0.659068	1.10787	3.99075	0.520472	0.612447	1.46589	0.445451
QNH72470.1	TRINITY_DN21587_c0_g1_i1	5.65236e-08	3.99607	0	0.00240101	0	4.62447	0.000268888	7.53585	0
QNH72470.1	TRINITY_DN21587_c0_g1_i2	153.48	644.678	98.6954	188.556	248.224	127.445	339.908	214.545	221.166
XP_068747255.1	TRINITY_DN216_c0_g1_i10	3.96024	1.75915	0	0	1.92903	0.628959	1.44386	0	0
XP_068711592.1	TRINITY_DN21777_c0_g2_i1	1.63857	0.397472	0.823835	0	0.997686	0.130118	0	0.732943	0
sp|C5NSL2|ACTP1_ANTAS	TRINITY_DN22_c0_g1_i1	1.67563	699.088	1383.79	0	450.99	939.842	9.37521	549.766	2751.68
sp|P61914|ACTP2_ACTEQ	TRINITY_DN22_c0_g1_i10	135.979	407.979	247.32	91.8922	287.108	509.115	156.322	272.369	1413.25
sp|Q93109|ACTP5_ACTEQ	TRINITY_DN22_c0_g1_i17	34.3781	18.6207	13.6747	5.66516	17.7966	14.4428	4.05042	5.99837	16.7613
sp|C5NSL2|ACTP1_ANTAS	TRINITY_DN22_c0_g1_i20	1.26487	779.383	465.9	3.02505	273.55	60.4373	0	127.873	2.36643
sp|C5NSL2|ACTP1_ANTAS	TRINITY_DN22_c0_g1_i25	0	0	0	0	0	2.49853	0	0	0
sp|Q93109|ACTP5_ACTEQ	TRINITY_DN22_c0_g1_i26	1540.43	3029.17	839.913	1574.42	1710.19	413.246	1396.79	3435.03	1203.42
sp|Q93109|ACTP5_ACTEQ	TRINITY_DN22_c0_g1_i28	0	0.787875	431.767	0	0.00718833	52.3142	0	0	1.5907
sp|Q93109|ACTP5_ACTEQ	TRINITY_DN22_c0_g1_i29	8.26001	10.4724	9.03892	3.13398	6.81673	31.968	15.9147	14.7784	276.386
sp|Q93109|ACTP5_ACTEQ	TRINITY_DN22_c0_g1_i4	15.3594	5.83994	10.885	21.7958	2.99711	1.63651	13.884	15.3649	48.3158
sp|C5NSL2|ACTP1_ANTAS	TRINITY_DN22_c0_g1_i6	0	8.82698	16.524	0	21.4467	3.23977	0	11.0453	76.7725
XP_057313760.1	TRINITY_DN22123_c0_g1_i3	0	0	0	0	0	0	0	0	0
XP_074617199.1	TRINITY_DN2216_c0_g1_i1	980.409	534.962	617.916	1406.76	790.335	1109.12	780.86	444.669	562.506
QNH72523.1	TRINITY_DN22289_c0_g1_i2	0	0	0	4.25011	1.88481	0	0	0.458362	0.884055
QNH72523.1	TRINITY_DN22289_c0_g1_i3	0	0	1.29012	0	0	0	0	0	0
QNH72523.1	TRINITY_DN22289_c0_g1_i7	0	0	0	1.67541	0	1.75722	5.59678	0	0
QNH72391.1	TRINITY_DN22360_c0_g1_i2	0	0.596208	0.164767	1.55101	0.199537	1.4313	2.44979	0.183236	0
QNH72391.1	TRINITY_DN22360_c0_g1_i3	0	0	0	0	0	0	0	0	0
sp|P0DMX3|ACTP_ENTQU	TRINITY_DN22382_c0_g1_i1	0	0	0	0	0	0	0	0	0
QNH72466.1	TRINITY_DN224_c0_g2_i1	0	0	0	0	0	0	0	1.38686e-05	0
QNH72466.1	TRINITY_DN224_c0_g2_i10	0	0	0	0	0	0	0	0	0
QNH72466.1	TRINITY_DN224_c0_g2_i2	0	0	0	0	0.507302	0.160217	0	0.738378	0
QNH72466.1	TRINITY_DN224_c0_g2_i9	7.22564	5.63295	17.8589	1.67182	5.08648	11.0299	4.94673	6.47663	23.8316
QNH72493.1	TRINITY_DN2256_c0_g1_i1	30.0405	10.1498	28.8551	50.6226	12.3763	54.5691	47.8097	3.29824	19.2105
sp|P0DY44|S9A_CALPY	TRINITY_DN22626_c0_g1_i1	0	0	0	0	0	0	0	0	0
sp|P0DY44|S9A_CALPY	TRINITY_DN22626_c0_g1_i2	0	0.397472	0	0	0	0	0	0	0
KXJ15781.1	TRINITY_DN22634_c3_g1_i2	0	0	0.659068	0	0	0	0	0	0
KXJ15781.1	TRINITY_DN22634_c4_g1_i2	0	0	0	0	0.199537	0	0	0	0
QNH72416.1	TRINITY_DN2277_c0_g1_i1	12.3089	88.2946	57.2891	45.6536	37.259	28.4856	33.5192	112.328	41.4982
QNH72416.1	TRINITY_DN2277_c0_g1_i2	696.647	496.784	501.765	518.473	516.456	708.633	533.606	359.137	555.628
XP_032233314.1	TRINITY_DN2282_c0_g1_i1	31.9521	58.2297	36.4135	31.9066	34.1209	37.0836	36.7468	33.1657	43.4314
QNH72526.1	TRINITY_DN22901_c0_g1_i1	2.68505	6.141	1.38855	2.80091	5.88549	0.913792	0	10.0373	1.25132
QNH72526.1	TRINITY_DN22901_c0_g1_i3	0	0	0	0	0	0	0	0	0
QNH72526.1	TRINITY_DN22901_c0_g1_i6	28.9227	57.1929	56.0043	15.8112	23.5392	43.0661	35.5219	10.1462	75.5856
KXJ17898.1	TRINITY_DN22976_c0_g1_i4	0.546191	0.794944	1.64767	2.21573	0.598612	0.65059	0.91867	0	0.668176
KXJ19030.1	TRINITY_DN2298_c0_g1_i1	0	0	0	1.8841	0	0	0	1.2057	0
KXJ19030.1	TRINITY_DN2298_c0_g1_i11	0.794442	1.68878	0.455627	0	0.903561	1.17106	1.68423	0	0.556813
KXJ19030.1	TRINITY_DN2298_c0_g1_i12	0	0	0.486628	0	0	0	0	0	0
KXJ19030.1	TRINITY_DN2298_c0_g1_i13	0.495124	0	0	0	0	0	0	0	0
KXJ19030.1	TRINITY_DN2298_c0_g1_i6	0.495124	0	0	0	1.62825	0	0	0	0
KXJ19030.1	TRINITY_DN2298_c0_g1_i7	0	0	0	0	0	0	0	0	0
KXJ19030.1	TRINITY_DN2298_c0_g1_i9	0	0	0	0	0	0	0	0	0
XP_027048763.1	TRINITY_DN23154_c0_g1_i2	0	0	0	0.313212	2.00425	0.715325	0	0	0
QNH72433.1	TRINITY_DN2325_c1_g1_i1	1.36548	0	4.28394	1.99416	3.1926	5.46495	0	2.5653	2.44998
QNH72433.1	TRINITY_DN2325_c1_g1_i2	0	2.7823	0	0	0	0	6.12447	0	0
NDJ93961.1	TRINITY_DN2334_c8_g2_i1	1.36548	1.58989	2.28263	0.886293	2.79352	2.8626	2.75601	3.29824	3.32843
QNH72567.1	TRINITY_DN23366_c0_g1_i2	4.64262	1.39115	2.80104	3.10203	0.798149	2.34212	5.2058	2.01559	2.00453
QNH72474.1	TRINITY_DN23454_c1_g1_i1	7.91976	29.8104	12.3575	17.9474	14.3667	10.9299	17.174	20.3392	33.6315
PFX16435.1	TRINITY_DN2363_c0_g1_i1	68.5469	59.0246	55.5265	69.7956	57.0677	97.4584	71.0438	44.7095	52.7859
QNH72401.1	TRINITY_DN23640_c1_g1_i1	18.0243	12.9178	17.1358	21.7142	23.7449	24.0718	19.5983	9.16179	7.34993
KXJ24342.1	TRINITY_DN23758_c0_g1_i1	0.107477	0	0	0.580952	0	0.221642	0	0.732943	0.591737
KXJ24342.1	TRINITY_DN23758_c0_g1_i2	5.35442	5.76335	5.10778	3.1858	4.38982	1.59566e-05	6.73691	3.48148	8.98545
KXJ24342.1	TRINITY_DN23758_c0_g1_i3	0	0	0	0	0	8.62637	0	0	0
QNH72459.1	TRINITY_DN23846_c0_g1_i1	0	4.57471	3.79277	0	0	1.49759	10.5345	2.10895	11.1363
QNH72459.1	TRINITY_DN23846_c0_g1_i2	0	0	0	0	0	0	0	0	0
QNH72459.1	TRINITY_DN23846_c0_g1_i3	1.36548	6.35578	6.58755	2.21573	7.78195	6.82996	0.183293	5.77019	0
QNH72442.1	TRINITY_DN2392_c0_g1_i10	0	0	0	1.18043	0	0	0	1.91985	0
QNH72442.1	TRINITY_DN2392_c0_g1_i17	0	0	0	0	0.21833	0	0	0	0
QNH72442.1	TRINITY_DN2392_c0_g1_i18	0	0	0	0	0	2.24297	0	0	0
QNH72442.1	TRINITY_DN2392_c0_g1_i20	0	0	0	0	0	0	0	0	0
QNH72442.1	TRINITY_DN2392_c0_g1_i3	0	0	0	0	2.57938	3.68741	0	0	5.3877
QNH72451.1	TRINITY_DN2392_c1_g1_i1	38.7795	25.4382	37.4021	29.6908	34.1209	48.7942	33.6846	35.1813	41.2042
QNH72562.1	TRINITY_DN23986_c0_g1_i1	0	0	0	0	0	0	0	0.479543	0.414093
QNH72562.1	TRINITY_DN23986_c0_g1_i2	0	5.79043	0	0	0	0	0	0	0
QNH72562.1	TRINITY_DN23986_c0_g1_i3	13.9279	3.35143	8.23835	15.2886	10.9746	7.15649	18.3734	3.36841	2.70406
XP_057309913.1	TRINITY_DN23993_c0_g1_i4	0	0	4.44871	0	0	0	0	0	0
XP_020912774.1	TRINITY_DN24142_c0_g1_i2	14.474	24.0471	19.113	15.067	7.58242	20.6888	11.024	4.39766	20.0453
QNH72469.1	TRINITY_DN24227_c0_g1_i4	8.02138e-08	2.08317e-08	1.31814	6.31699e-08	0	2.05605e-08	9.54382e-08	1.63928e-08	1.25749e-08
sp|P0DN16|VKTC_ANEVI	TRINITY_DN2434_c0_g1_i2	23.2131	2.27485	7.22696	26.7556	6.58786	8.42372	17.7601	7.45473	20.0961
sp|P0DN16|VKTC_ANEVI	TRINITY_DN2434_c0_g1_i3	0	0.00358277	0.00153565	0	0.00127545	0.00368108	0.00271837	0.00509914	0
sp|P0DN18|VKTE_ANEVI	TRINITY_DN2434_c0_g1_i4	0	0	0	0.4978	0	0	0	0	1.73095
sp|P0DN16|VKTC_ANEVI	TRINITY_DN2434_c0_g1_i7	0	4.0811	0.845086	0	3.58726	3.67357	1.5293	3.16785	0
XP_032218392.2	TRINITY_DN2435_c2_g1_i2	0	0	0.329534	0	0	0	0	0.183236	0
CAB4025363.1	TRINITY_DN24359_c0_g1_i1	0	0	0	0	0	0	0	0	0
CAB3999227.1	TRINITY_DN24359_c0_g1_i5	0	0	0	0	0	0	0	0	0.222725
CAB3984677.1	TRINITY_DN24359_c0_g1_i7	0	0	0	0	0.399075	0	0	0	0
sp|Q8WS88|PA2_ADAPA	TRINITY_DN244_c0_g1_i1	1.3867	4.44632	1.89362	3.47863	5.55855	0	1.08222	7.61119	0
sp|Q8WS88|PA2_ADAPA	TRINITY_DN244_c0_g1_i4	0	9.34461	69.9447	0	3.42063	3.77342	0	29.5109	36.0815
sp|Q8WS88|PA2_ADAPA	TRINITY_DN244_c0_g1_i5	3.25592	5.88392	0	2.41083	0	0	4.4298	11.2521	0
sp|Q8WS88|PA2_ADAPA	TRINITY_DN244_c0_g2_i1	1.65869	2.38483	1.81244	1.99416	3.59167	1.04094	0.612447	0	0
CAB3978274.1	TRINITY_DN24515_c0_g1_i1	0.273095	0.198736	0	0.221573	0.399075	0	0.91867	0.732943	0
sp|A7RMN1|KV51_NEMVE	TRINITY_DN2453_c0_g1_i2	0.290685	0	0	0	0	0	0	0.474115	0
sp|A7RMN1|KV51_NEMVE	TRINITY_DN2453_c0_g1_i3	0	0	0	0	0	0	0	0	0
sp|A7RMN1|KV51_NEMVE	TRINITY_DN2453_c0_g1_i4	4.35194	12.8168	5.22105	1.77259	0	0.910826	0	1.17501	30.6058
sp|A7RMN1|KV51_NEMVE	TRINITY_DN2453_c0_g1_i5	0	1.8897	0	0	0	0	0	0	0
sp|A7RMN1|KV51_NEMVE	TRINITY_DN2453_c0_g1_i6	0	0	1.20486	0	0	0.65059	0	0	3.69381
sp|A7RMN1|KV51_NEMVE	TRINITY_DN2453_c0_g1_i7	0	0	0	0	0.199537	0	1.53112	0	0
XP_031566310.1	TRINITY_DN246_c1_g4_i2	48.5055	216.028	328.247	48.059	104.478	128.945	29.7875	102.511	227.224
XP_031566310.1	TRINITY_DN246_c1_g5_i1	15.3987	60.0161	104.101	15.0895	24.6231	36.6956	9.40908	31.8011	68.3319
QNH72520.1	TRINITY_DN24864_c0_g1_i2	0	1.61063	0	0	0	0	0	0	0
KXJ06887.1	TRINITY_DN24874_c0_g1_i1	0.546191	0	0	0.443147	0	0	0	0	0
XP_020610636.1	TRINITY_DN24952_c0_g2_i2	4.36952	4.37219	3.95441	4.43147	1.5963	6.5059	2.14356	1.64912	3.78633
XP_057300790.1	TRINITY_DN24964_c1_g1_i2	0	0	1.64767	0	0	0	0	0	1.11363
XP_057300790.1	TRINITY_DN24964_c1_g1_i3	1.36548	0.596208	0	2.30084	1.19722	0.997225	0	1.09941	0
XP_057300790.1	TRINITY_DN24964_c1_g1_i6	0	0	0	0	0	0	0	0	0
XP_032240029.2	TRINITY_DN25008_c0_g1_i1	0	0.397472	0	0	0	0	0	0	0
XP_031570813.1	TRINITY_DN25008_c1_g1_i1	0	0	0	0	0	0	0	0	0
sp|P0DMZ6|TX8D_ANEVI	TRINITY_DN2524_c0_g1_i1	0	0	0	0	0	1.82165	0	0	11.1574
sp|P0DMZ6|TX8D_ANEVI	TRINITY_DN2524_c0_g1_i4	0	0.794944	8.56788	0.443147	2.79352	0	0.306223	0	5.54704
XP_074627389.1	TRINITY_DN2528_c1_g1_i1	44.2414	28.618	53.714	38.9969	39.1093	34.4813	48.3833	27.1189	34.9679
PFX28392.1	TRINITY_DN25292_c1_g1_i1	0	0	0	0	0	0	0	0	0
XP_048590110.1	TRINITY_DN25334_c0_g1_i1	0	0	0	0	0	0	0	0	0
QNH72530.1	TRINITY_DN25650_c0_g1_i2	0	0	0	0	0	0	0	0	0
QNH72530.1	TRINITY_DN25650_c0_g1_i3	2.52726	0	4.71234	7.01532	3.47758	4.15926	4.29301	0	1.07599
XP_022788978.1	TRINITY_DN2592_c0_g3_i1	4.64262	15.7001	10.3803	3.3236	14.3667	7.67696	4.89957	11.9103	10.6908
CAB4003635.1	TRINITY_DN25976_c0_g1_i1	0	0	0	0	0	0	0	0	0
CAB4003635.1	TRINITY_DN25976_c0_g1_i4	1.91167	0.397472	0.494301	1.10787	0.598612	1.56142	0.306223	0.366472	1.11363
CAB3978274.1	TRINITY_DN25976_c0_g1_i5	0	0.397472	0	0	0	0	0	0	0
XP_020610636.1	TRINITY_DN26173_c0_g1_i2	0	0	0	0	0.798149	0	0	0	0
XP_031573922.1	TRINITY_DN26455_c0_g1_i5	0	0.397472	0.164767	0	0.199537	0	0	0.732943	0
XP_065647390.1	TRINITY_DN26455_c0_g1_i6	4.64262	15.7001	6.09638	4.20989	11.1741	4.42401	4.89957	12.8265	5.34541
QNH72431.1	TRINITY_DN267_c1_g1_i11	0	0	0	0	0	0	0	0	0
KXJ12747.1	TRINITY_DN2678_c0_g1_i10	0.546191	0	0.204418	0.66472	0	0.910826	0	0	0
QNH72492.1	TRINITY_DN2678_c0_g1_i19	0	0	0	0	0	0	0	0	0
sp|P69930|BDS2A_ANTMC	TRINITY_DN2681_c0_g1_i1	3.82333	7.94944	1.81244	1.99416	3.39213	0.65059	0.91867	6.04678	17.3726
XP_031554829.1	TRINITY_DN27068_c0_g1_i2	0	0	0	0	0	0.910826	0	0	0
XP_031556155.1	TRINITY_DN27068_c0_g1_i3	0	0	0	0	0	0	0	0	0
XP_031554829.1	TRINITY_DN27068_c0_g1_i5	1.36548	0.99368	0	0.528946	0.997686	0	0.306223	0	0.445451
sp|P0DMW9|VKT34_ACTEQ	TRINITY_DN27387_c0_g1_i2	0	0	0	0	0	0	0	0	0
QNH72521.1	TRINITY_DN27504_c0_g1_i1	0	0	0	0	0	0	0	0	0
QNH72521.1	TRINITY_DN27504_c0_g1_i2	0	0	0	0	0	0	0	0	0.222725
XP_015747264.1	TRINITY_DN27538_c0_g1_i1	1.42758	0	0	0	0	0	0	10.6689	14.031
XP_015747264.1	TRINITY_DN27538_c0_g1_i2	7.31147	29.6117	11.0394	15.5101	15.7634	9.10826	24.8041	4.90617	12.696
QNH72452.1	TRINITY_DN2762_c0_g1_i1	0	0	0.164767	0	0	0	0	0	0
PFX24321.1	TRINITY_DN27763_c0_g1_i2	20.4821	133.352	57.5037	15.7317	48.4876	6.76613	41.6464	272.472	264.375
KXJ19030.1	TRINITY_DN2778_c3_g1_i1	10.9238	12.9178	7.41451	25.0378	17.5593	8.45767	11.6365	12.8265	4.67723
XP_031563270.1	TRINITY_DN2787_c1_g1_i1	0	0.701864	0	0	2.4672	0	2.43614	0	0
XP_031563270.1	TRINITY_DN2787_c1_g1_i2	0	0.000353386	0.579558	0.661334	0.00046844	0	0	0	1.17513
XP_031563270.1	TRINITY_DN2787_c1_g1_i3	0.273095	1.28514	0.409044	0	0.126311	0	0	0.183236	0.383943
XP_031563270.1	TRINITY_DN2787_c1_g1_i4	0	0	0	1.33283	0	0.910826	1.23854	0	0
XP_068702114.1	TRINITY_DN2801_c0_g1_i3	1.87494	2.84359	2.22997	1.71011	1.12493	1.0706	0.408569	1.11696	0.936072
XP_068702114.1	TRINITY_DN2801_c0_g1_i7	0	0	0	0	0	0	0	0	0
XP_068702114.1	TRINITY_DN2801_c0_g3_i7	0	0	0	0	0	0	0	0	0
XP_046853422.1	TRINITY_DN28142_c0_g1_i1	0	0.596208	0.164767	0	0	0	0	0.183236	0
QNH72562.1	TRINITY_DN2827_c0_g1_i1	2.67334	8.2681	9.27422	5.42247	15.6262	2.22902	5.24585	7.10794	3.34088
QNH72562.1	TRINITY_DN2827_c0_g1_i2	14.2586	9.02194	3.41283	6.98563	5.92382	12.7345	11.2902	0.587972	0
QNH72530.1	TRINITY_DN28362_c0_g1_i1	0	0.198736	0	0	0	0	0	0	0
QNH72530.1	TRINITY_DN28362_c0_g1_i2	0	0	0	0	0	0	0	0	0
XP_068742934.1	TRINITY_DN284_c0_g1_i1	0	0.397472	0	0	0	0.130118	0	0.732943	0.445451
XP_015750101.1	TRINITY_DN2848_c4_g1_i2	26.7324	0.000221561	0.000368546	0.000619889	4.26944e-05	0.000237197	0.000860533	53.789	0.000441528
XP_015750101.1	TRINITY_DN2848_c4_g1_i3	63.6479	119.006	152.237	95.2355	124.148	99.4601	124.634	51.2124	107.567
XP_015750101.1	TRINITY_DN2848_c4_g1_i4	53.3549	83.5057	13.3536	64.2416	75.1874	75.5201	68.8978	0	0
KXJ15781.1	TRINITY_DN28516_c0_g1_i1	0	0	0	0	0	0.780708	0	0	0
KXJ15781.1	TRINITY_DN28516_c0_g1_i2	41.5105	5.56461	0	19.4985	8.5801	0	16.5361	1.46589	0
XP_022804049.1	TRINITY_DN28617_c0_g1_i1	0	0	0	0	0	0	0	1.09941	0
XP_022804049.1	TRINITY_DN28617_c0_g1_i2	0	1.19242	0.329534	0.443147	0	0.130118	0	0	0
XP_044162792.1	TRINITY_DN28697_c0_g1_i2	0	0	0	0.443147	0	0	0	0	0
QNH72454.1	TRINITY_DN2873_c3_g1_i3	9.83143	5.57659	5.60208	10.1924	12.5708	10.0407	4.89957	4.88457	3.34088
XP_028399312.1	TRINITY_DN2873_c3_g1_i4	0	0.782956	0	0	1.35561e-05	1.80006	0	0.795738	0
XP_028399312.1	TRINITY_DN2873_c3_g1_i5	0	0	0	0	0	0	0	0	0
sp|P0DMZ6|TX8D_ANEVI	TRINITY_DN2876_c0_g1_i4	0	0	0	0.221573	1.5963	0	0	0	0
QNH72464.1	TRINITY_DN28771_c0_g1_i1	0.819286	0.198736	0.823835	0	0.798149	0.780708	0.306223	0	0
XP_057313760.1	TRINITY_DN288_c1_g1_i13	8.03187	7.59017	5.17662	3.96127	0	2.74762	0.729007	11.0947	2.76491
XP_057313760.1	TRINITY_DN288_c1_g1_i17	4.06904	4.13313	2.12737	2.85249	5.28097	5.64997	3.10844	3.16346	0.835443
XP_057313760.1	TRINITY_DN288_c1_g1_i4	0	9.34272	14.1189	7.58013	16.7015	22.2598	13.4466	17.5356	17.7813
XP_057313760.1	TRINITY_DN288_c1_g1_i6	0	0	0	0	0	0	0	0	0
XP_057290143.1	TRINITY_DN2899_c0_g1_i2	0	0	0	0	0	0	0	0	0
XP_022810508.1	TRINITY_DN29097_c0_g1_i1	0	0	0.329534	0	0.199537	0.130762	0	0.183236	0.890897
XP_022810508.1	TRINITY_DN29097_c0_g1_i2	5.18881	7.75071	11.0394	2.65888	10.3759	10.5396	11.024	5.1306	10.4681
ALL34544.1	TRINITY_DN2926_c0_g2_i1	0.213572	0.0395783	0	0.146401	0.0441512	0.552312	0.27081	0.0275471	0
ALL34544.1	TRINITY_DN2926_c0_g2_i3	0	0	3.13057	0.286432	0	3.28466	0	0.540976	4.45451
ALL34544.1	TRINITY_DN2926_c0_g2_i4	3.88287	1.0081	0	2.73692	1.70437	1.08128e-06	4.98626	0.530893	0
ALL34543.1	TRINITY_DN2926_c0_g4_i1	6.0081	1.33715	0.659068	9.8796	2.44176	0.83864	6.07317	2.5653	2.89543
XP_032240029.2	TRINITY_DN29351_c0_g1_i3	0	0	0.494301	0	0	0	0.306223	0	0
sp|C1KIZ0|SCR2G_ORBFA	TRINITY_DN296_c2_g2_i1	0	0	0	0	0	0	0	0	0
sp|C1KIZ0|SCR2G_ORBFA	TRINITY_DN296_c2_g2_i3	0	0	0	0	0	0	0	0	0
sp|C0H690|SCR1G_ACRMI	TRINITY_DN296_c2_g2_i4	0	0.842691	0.698653	1.40929	0	0.275866	0	0.38654	0
sp|C0H690|SCR1G_ACRMI	TRINITY_DN296_c2_g2_i5	72.3702	35.3273	47.4133	67.9889	68.0422	35.8522	21.7419	40.8414	10.0226
XP_001639654.3	TRINITY_DN29727_c0_g2_i1	0	0	0	0	0	0	0	0	0
QNH72459.1	TRINITY_DN29742_c0_g1_i1	0	0	0.164767	0.443147	0	0.390354	0	0	0.222725
QNH72459.1	TRINITY_DN29742_c0_g1_i3	0	0	0	0	0	0	0	0	0
sp|P69945|AETX3_ANEER	TRINITY_DN29960_c0_g1_i2	0	0	0	0	0	0	0	0	0
XP_015758456.1	TRINITY_DN302_c4_g1_i1	0	0	0	0	0.598612	0	0	0	0
XP_015758456.1	TRINITY_DN302_c4_g1_i2	1.09238	0.397472	1.64767	1.32944	0	1.30118	0	3.29824	2.89543
XP_015758456.1	TRINITY_DN302_c7_g1_i1	5.46191	0	0.164767	1.55101	0.798149	0.130118	1.22489	0.366472	0.222725
QNH72468.1	TRINITY_DN3086_c0_g1_i16	0	0	0	0	0	0	0	0	0
QNH72468.1	TRINITY_DN3086_c0_g1_i17	0	0	0	0	0	0	0	0	0
QNH72468.1	TRINITY_DN3086_c0_g1_i2	0	0	0	0	0	0	0	0	0
QNH72468.1	TRINITY_DN3086_c0_g1_i20	1.09238	0.596208	2.30674	0.66472	0	0.390354	0.306223	2.38207	0.890901
QNH72468.1	TRINITY_DN3086_c0_g1_i22	0	0	0	0	0	0	0	0	0
QNH72468.1	TRINITY_DN3086_c0_g1_i4	0	0	0	0	0	0	0	0	0
QNH72468.1	TRINITY_DN3086_c0_g1_i5	0	0	0	0	0	0	0	0	0
QNH72468.1	TRINITY_DN3086_c0_g1_i6	0	0	0	0	0	0	0	0	0
XP_066020594.1	TRINITY_DN31071_c0_g1_i1	0	0	0	0	0	0	0	0	0
XP_031549731.1	TRINITY_DN3115_c0_g1_i1	0	0	0.35156	0.711097	0.997686	0	1.12444	1.22091	0
XP_031549731.1	TRINITY_DN3115_c0_g1_i10	0	0	0	0	0	0	0	0	0
XP_031549731.1	TRINITY_DN3115_c0_g1_i3	7.37357	3.90246	0.531884	15.3499	3.59167	0.780708	11.6365	2.38207	0
XP_031549731.1	TRINITY_DN3115_c0_g1_i4	1.36548	1.86088	0.868655	2.5632	0	0.517816	0.712897	0.794684	2.54555
XP_031549731.1	TRINITY_DN3115_c0_g1_i5	0	0	1.74559	2.70818	0	1.01957	0	0	0
XP_031549731.1	TRINITY_DN3115_c0_g1_i6	0	0	5.23496	0	0	0	0	0	2.79986
XP_031549731.1	TRINITY_DN3115_c0_g1_i8	0	0	0	0	0	0	0	0	0
XP_031549731.1	TRINITY_DN3115_c0_g1_i9	0	0	0	0	0	0	0	0	0
XP_057311542.1	TRINITY_DN3128_c0_g1_i1	115.792	122.62	256.707	133.387	157.235	167.852	140.25	177.372	193.548
ALL34531.1	TRINITY_DN3131_c0_g1_i1	24.0324	26.4319	50.7482	13.516	14.5662	8.32755	9.1867	39.3957	74.3902
sp|P0C280|NA1A_CONGI	TRINITY_DN3147_c0_g1_i1	0	0	0.305326	1.65676	0	0.816989	0	0	1.96039
sp|P69928|NA13_ANTMC	TRINITY_DN3147_c0_g1_i2	38.5064	39.9459	34.9548	23.3811	21.3505	9.98281	13.4738	73.2943	97.375
ALL34526.1	TRINITY_DN317_c0_g1_i10	0	0	10.2911	0	0	13.2439	0	0	6.13726
ALL34526.1	TRINITY_DN317_c0_g1_i2	42.814	9.37132	51.4966	29.4351	0	35.8236	10.2021	3.45782	6.35139
ALL34526.1	TRINITY_DN317_c0_g1_i3	0	0	0	0	0	0	0	0	16.3522
ALL34526.1	TRINITY_DN317_c0_g1_i6	4.35232	15.3788	0	6.91065	12.9793	0	52.6634	5.12256	2.4688
ALL34526.1	TRINITY_DN317_c0_g1_i7	20.2077	36.6342	5.40109e-07	34.047	20.0786	7.44677e-08	29.9072	18.2063	2.09914
XP_001639654.3	TRINITY_DN32205_c0_g1_i1	0	2.1861	0.823835	1.10787	2.19491	0.910826	0	3.11501	1.33635
KAJ7365004.1	TRINITY_DN32269_c0_g1_i1	4.64262	13.3153	12.5223	9.52765	13.9676	7.41672	4.89957	17.4074	10.6908
KXJ17009.1	TRINITY_DN32299_c0_g1_i1	0	0.198736	0	0	1.39676	0.260236	0	0	0
XP_031572002.1	TRINITY_DN32383_c0_g1_i1	0	0	0	0	0	0	0	0	0
XP_057292305.1	TRINITY_DN3279_c0_g1_i1	14.7471	14.309	11.0394	14.6238	20.3528	10.7998	15.9236	9.52826	8.24084
XP_057292305.1	TRINITY_DN3279_c0_g1_i2	0	0	0	0	0	0	0	0	0
PFX16435.1	TRINITY_DN3281_c1_g1_i10	52.6844	25.5447	41.5196	65.4725	29.6189	37.2741	78.0842	23.7459	32.6295
PFX16435.1	TRINITY_DN3281_c1_g1_i11	1.38848	34.8746	2.77589	0	26.3373	1.89139	0.615261	27.9592	5.23371
PFX16435.1	TRINITY_DN3281_c1_g1_i13	0	4.89342e-07	0	1.0619	0	0	0	0	0
PFX16435.1	TRINITY_DN3281_c1_g1_i5	0	0	0	0.000303285	0	0	0	0	0
QNH72492.1	TRINITY_DN3296_c0_g1_i1	2.45786	0.596208	4.11917	3.54517	0.997686	1.56142	1.83734	0.823084	2.44998
sp|P0DMW6|VKT3A_ACTEQ	TRINITY_DN33068_c0_g1_i1	0	0	0	0	0	0	0	0	0
sp|P0DMW6|VKT3A_ACTEQ	TRINITY_DN33068_c0_g1_i2	0	0.397472	0.164767	0.443147	0	0.260236	0	0.183236	0
sp|P69944|AETX2_ANEER	TRINITY_DN3333_c0_g2_i1	0	2.39441	0	0	0	0	0	2.57802	0
sp|P69945|AETX3_ANEER	TRINITY_DN3333_c0_g2_i10	0	3.61958	0	0	0	0	0	0	0
sp|P69945|AETX3_ANEER	TRINITY_DN3333_c0_g2_i11	0	0	0.329534	0	0	0	0	0	1.7818
sp|P69945|AETX3_ANEER	TRINITY_DN3333_c0_g2_i16	74.6435	172.23	0.659068	46.5304	75.3752	0.130118	35.5219	549.544	0.422414
sp|P69945|AETX3_ANEER	TRINITY_DN3333_c0_g2_i17	1.55019	0	0	0	4.22261	0	0	0	0.0780064
sp|P69945|AETX3_ANEER	TRINITY_DN3333_c0_g2_i19	0	0	0	0	0	0	0	0.183236	0
sp|P69945|AETX3_ANEER	TRINITY_DN3333_c0_g2_i20	0	0	0	0	0	0	0	0	0
sp|P69945|AETX3_ANEER	TRINITY_DN3333_c0_g2_i4	0	0	0	0	0	0	0	0	0
sp|P69945|AETX3_ANEER	TRINITY_DN3333_c0_g2_i5	0	98.6979	2.80104	0	38.6574	0.260236	0.612447	222.912	2.38013
sp|P69945|AETX3_ANEER	TRINITY_DN3333_c0_g2_i9	0	4.8654	0	0	2.21668	0	0	18.1928	0.237592
QNH72482.1	TRINITY_DN3345_c0_g1_i1	0	0	0	0	0	0	0	0	0
QNH72482.1	TRINITY_DN3345_c0_g1_i4	11.1969	11.5267	30.3171	11.3002	16.1625	10.2793	4.89957	51.4893	20.4907
XP_073234172.1	TRINITY_DN33525_c0_g1_i1	7.64667	5.56461	0.988602	4.87461	3.39213	0.520472	2.44979	1.09941	2.00453
XP_022793939.1	TRINITY_DN33557_c0_g1_i1	0	2.7823	4.61347	0	2.39445	4.03366	0	1.46589	2.89543
XP_032240029.2	TRINITY_DN33839_c0_g1_i1	0	0	0	0	0.598612	0	0	0.183236	0.222725
sp|P0DQR6|SHKL1_NEMVE	TRINITY_DN3440_c0_g1_i1	12.9793	67.1938	40.8324	18.3906	39.6991	7.80708	14.6987	129.567	54.6232
sp|P0DQR6|SHKL1_NEMVE	TRINITY_DN3440_c0_g1_i2	1.2217	3.5562	0.688815	0	10.1852	0	0	17.9374	10.6353
QNH72528.1	TRINITY_DN3445_c1_g1_i2	227.202	113.849	76.3621	288.812	218.847	345.833	144.132	68.2658	81.339
QNH72536.1	TRINITY_DN3445_c1_g1_i4	27.2416	9.96357	10.6827	14.9463	12.1808	19.5484	19.3333	8.30461	7.68665
XP_065647390.1	TRINITY_DN3455_c0_g1_i10	0	0	0	0	0	0	0	0	0.913746
XP_031573922.1	TRINITY_DN3455_c0_g1_i23	3.63981	2.04835	1.51272	0	0	1.80899	0	1.88597	4.0744
XP_031573922.1	TRINITY_DN3455_c0_g1_i31	2.59126e-05	3.76978	5.17067	11.364	10.5541	5.02768	9.11547	0	0
XP_031573922.1	TRINITY_DN3455_c0_g1_i58	0	0	0	0	0	0	0	0	0
XP_065647390.1	TRINITY_DN3455_c0_g1_i59	1.79868	0	0.339338	0	0.415369	1.03262	0	0.996315	0.339992
CAB3988033.1	TRINITY_DN3506_c0_g1_i1	27.0364	28.0218	18.7834	27.0319	27.5361	34.4813	39.809	13.0097	14.4771
XP_022780990.1	TRINITY_DN35299_c0_g1_i1	0	0	0	0	0	0	0	0	0
XP_044179863.1	TRINITY_DN35455_c0_g1_i1	0	0	0	0	0	0	0	0	0
XP_046845945.1	TRINITY_DN3557_c0_g1_i1	0	0	0	0	0	0	0	0	0
XP_046845945.1	TRINITY_DN3557_c0_g1_i2	110.604	150.046	100.673	100.373	127.903	152.889	110.01	87.4035	114.258
PFX32553.1	TRINITY_DN36318_c0_g1_i1	15.2933	2.1861	13.1814	17.5043	6.78427	15.0937	15.0049	4.03119	8.68629
QNH72410.1	TRINITY_DN368_c0_g1_i2	2.10216	4.47653	13.3387	1.90973	14.8399	5.11368	4.87005	15.2138	4.07687
QNH72402.1	TRINITY_DN368_c0_g1_i5	2.54046	8.29222	14.3422	4.65499	31.8517	1.33705	0.108283	10.4393	3.94291
QNH72402.1	TRINITY_DN368_c0_g1_i6	0	1.93772	3.98453e-07	6.72969	0	7.602	7.57682	0	1.55739
QNH72490.1	TRINITY_DN3724_c0_g1_i1	0	0	0	0	0.199537	0	0	0	0
QNH72490.1	TRINITY_DN3724_c0_g1_i2	0	0	0.164767	0	0	0	0	0	0
QNH72478.1	TRINITY_DN37415_c0_g1_i1	0	0	0	0	0	0	0	0	0
NDJ93053.1	TRINITY_DN37837_c0_g1_i1	0	0	0	0	0	0	0	0	0
XP_031574570.1	TRINITY_DN3786_c0_g1_i10	3.86353	3.20947	3.02852	7.51971	4.39096	9.01349	4.85174	0.657073	0.53208
XP_031574570.1	TRINITY_DN3786_c0_g1_i16	0	0	0	0	0	0	0	0	0
XP_074608482.1	TRINITY_DN3786_c0_g1_i4	0.482458	0	0	0	0	0	0	1.76507	1.52031
QNH72491.1	TRINITY_DN3807_c0_g1_i1	22.6669	37.1636	80.4063	46.5304	71.3302	117.106	31.541	98.0311	93.0992
QNH72491.1	TRINITY_DN3807_c0_g1_i2	0	0	0	0	0.702685	0	0	0	0
sp|P0DMZ3|TX8A_ANEVI	TRINITY_DN38769_c0_g1_i1	0	0	0	0	0	0	0	0	0
sp|A0A6P8HC43|ATPI1_ACTTE	TRINITY_DN3893_c0_g1_i3	70.2103	42.1982	71.8926	107.123	12.6811	7.45653	70.0697	82.5554	46.0137
sp|P0DQR1|VKT3_PALCA	TRINITY_DN3893_c0_g1_i6	16.803	8.55227	17.184	25.2871	91.6676	132.257	16.6649	19.1976	10.2934
XP_031574570.1	TRINITY_DN3899_c1_g1_i1	33.3176	20.0723	41.8508	29.2477	48.8866	44.8907	41.6464	52.039	38.9769
QNH72482.1	TRINITY_DN3909_c1_g2_i10	0.819286	0	1.9772	0	0	1.30116	0	0.464829	2.44998
QNH72482.1	TRINITY_DN3909_c1_g2_i7	0	0.781086	0	0.290281	2.87553	2.26537e-05	0	1.734	0
XP_015758456.1	TRINITY_DN3913_c4_g1_i1	0.546191	0	0.494301	0	0	0	0	0	0.222725
XP_015758456.1	TRINITY_DN3913_c4_g1_i2	0	0.596208	0	0.221573	0.598612	0	0	0.732943	0
sp|A0A0P0UTJ1|TX1A_HETAU	TRINITY_DN39337_c0_g1_i1	0.819286	0	0.164767	0	0.997686	0.260236	0.306223	0	0.222725
XP_015749144.1	TRINITY_DN3958_c0_g1_i2	0	0	0	0	0	0	0	0	0
XP_015749144.1	TRINITY_DN3958_c0_g1_i4	0	0	0	0	0	0	0	0	0
XP_015749144.1	TRINITY_DN3958_c0_g1_i6	0	0	0.164767	0	0	0	0	0.549707	0
XP_015749144.1	TRINITY_DN3958_c0_g1_i9	0.819286	0	0.164767	0	0.798149	0.130118	0	2.5653	0
QNH72450.1	TRINITY_DN39720_c0_g1_i1	0	0	0	0	0	0	0	0	0
sp|C0HJC4|KV53_BUNCI	TRINITY_DN40_c0_g1_i1	188.152	38.1573	344.185	34.1223	5.18797	37.2137	85.7425	24.5536	545.044
sp|C0HJC4|KV53_BUNCI	TRINITY_DN40_c0_g1_i2	21.5852	0	31.9773	0	0	0	0	0	100.86
PFX32553.1	TRINITY_DN4052_c1_g1_i1	3.82333	0.99368	0	4.43147	0.399075	0	7.96181	0.549707	0
XP_065069586.1	TRINITY_DN4071_c0_g1_i1	0.273095	0.198736	1.64767	1.55101	1.19722	3.77342	1.53112	0.916179	0.668176
XP_031556015.1	TRINITY_DN4088_c0_g1_i1	7.78969	45.3496	68.9299	18.9603	73.9902	33.4031	5.82308	91.2307	52.9414
XP_031556015.1	TRINITY_DN4088_c0_g1_i2	87.2474	35.3373	29.7655	98.9168	23.1844	104.132	60.9335	30.9876	35.926
KAJ7331228.1	TRINITY_DN410_c0_g1_i1	85.9201	30.4595	0	12.2661	17.0641	0	25.4041	30.5903	1.93037e-08
KAJ7331228.1	TRINITY_DN410_c0_g1_i2	18.8813	223.596	5.4886e-09	74.4282	161.811	5.61446e-09	152.71	189.125	2.00302e-06
KAJ7331228.1	TRINITY_DN410_c0_g1_i3	30.8139	179.212	392.356	155.925	264.886	331.941	104.319	202.021	345.527
KAJ7331228.1	TRINITY_DN410_c0_g1_i4	139.938	24.4221	20.0085	25.7056	27.9454	46.9618	17.3596	32.6869	3.48394
KXJ17009.1	TRINITY_DN4124_c0_g1_i2	1.49303	4.70029	0	3.33565	4.00541	8.47418	0	1.00176	1.21765
KXJ17009.1	TRINITY_DN4124_c0_g1_i3	7.24601	11.3973	14.17	4.19784	19.9391	12.735	10.7178	11.8247	14.5958
sp|G0W2I1|BDS3D_BUNGR	TRINITY_DN42_c2_g1_i1	0.546191	0	0	0.221573	0	0.130118	0	0	0
sp|G0W2I1|BDS3D_BUNGR	TRINITY_DN42_c2_g1_i10	0	0	0	0	0	0	0	0.732943	0
sp|G0W2I1|BDS3D_BUNGR	TRINITY_DN42_c2_g1_i11	0	0	0	0	0.199537	0	0	0	0
sp|G0W2I1|BDS3D_BUNGR	TRINITY_DN42_c2_g1_i13	0	0	0	0	0	0	0	0	0
sp|G0W2I1|BDS3D_BUNGR	TRINITY_DN42_c2_g1_i8	0	0	0	0	0	0	0	0	0
sp|P69928|NA13_ANTMC	TRINITY_DN42298_c0_g1_i1	0	0	0	0	0	0	0	0	0
XP_066027390.1	TRINITY_DN4252_c0_g3_i1	5.38353e-06	65.7741	21.7659	14.7319	7.10644e-08	1.53581e-06	4.74968e-06	2.44479e-06	1.63499e-08
XP_066027390.1	TRINITY_DN4252_c0_g3_i3	196.902	148.066	89.3935	215.662	238.976	295.216	187.457	391.879	211.886
XP_066027390.1	TRINITY_DN4252_c0_g3_i4	0	0	199.096	71.3891	118.396	223.825	0.56372	0.0625292	4.60282
XP_073234172.1	TRINITY_DN42755_c0_g1_i1	0	0.397472	0	0	0	0	0	0	0
QNH72483.1	TRINITY_DN4294_c1_g1_i1	3.87918e-07	6.53704e-08	1.3231e-06	2.91814e-07	2.63988e-09	8.84897e-08	2.58513e-07	4.31912e-07	4.01661e-07
QNH72483.1	TRINITY_DN4294_c1_g1_i2	0	0	0	0	0	0	0	0	0
QNH72483.1	TRINITY_DN4294_c1_g1_i3	0	0	2.25904	0	0	0	0	4.25805	3.6896
QNH72483.1	TRINITY_DN4294_c1_g1_i5	36.0486	51.2739	124.941	32.3497	28.7334	47.2328	26.029	58.0421	88.7413
XP_001630599.1	TRINITY_DN4328_c0_g1_i1	0	0	0	0	0	0	0	0	0
XP_001630599.1	TRINITY_DN4328_c0_g1_i2	414.832	503.001	439.102	350.307	328.438	349.84	345.42	303.158	341.661
QNH72468.1	TRINITY_DN4351_c0_g1_i1	18.5705	73.1349	155.87	8.64136	21.3505	17.8262	7.34936	38.2963	70.8266
QNH72491.1	TRINITY_DN4413_c0_g1_i1	0	0	0	0	0	0	0	0	0
QNH72492.1	TRINITY_DN4413_c0_g1_i2	2.73095	4.17346	4.28394	3.54517	14.7658	6.37578	3.9809	5.31512	4.23178
QNH72402.1	TRINITY_DN4427_c4_g1_i1	3.82333	14.9052	17.6301	12.6297	30.1301	46.5822	3.06223	28.2183	23.6089
sp|P0DMZ3|TX8A_ANEVI	TRINITY_DN4435_c0_g1_i2	0	0	0	0	0	0	0	0	0
sp|P0DMZ3|TX8A_ANEVI	TRINITY_DN4435_c13_g1_i1	0.273095	0	0	0	0	0	0	0	0
sp|P0DMZ3|TX8A_ANEVI	TRINITY_DN4435_c2_g1_i1	435.538	1335.5	861.65	214.481	681.721	543.151	255.776	360.689	874.956
sp|P0DMZ3|TX8A_ANEVI	TRINITY_DN4435_c2_g1_i2	36.2867	59.7699	40.2994	32.7359	89.1173	27.9578	22.926	41.5559	37.5504
sp|P0DMZ3|TX8A_ANEVI	TRINITY_DN4435_c2_g1_i6	0	1.03928	0.634511	1.61036	3.15405	2.97071	0.573841	0.321315	0.882099
sp|P0DMZ3|TX8A_ANEVI	TRINITY_DN4435_c2_g1_i7	1.72331	0	0.335166	0	1.20947	0	0	0	0.897946
sp|A0A0P0UTI6|BBH2A_HETAU	TRINITY_DN4473_c0_g1_i1	0.273095	18.8799	6.92021	1.10787	4.78889	0.130118	0	55.5204	25.6134
sp|A0A0P0UTI6|BBH2A_HETAU	TRINITY_DN4473_c1_g1_i1	0	0.198736	0.164767	0	0	0	0	0	0
XP_066935021.1	TRINITY_DN4523_c0_g1_i4	3.00405	1.19242	1.31814	1.99416	1.99537	1.30118	2.14356	0.366472	0.668176
XP_066935021.1	TRINITY_DN4523_c0_g1_i5	0	0	0	0	0	0	0	0	0
XP_066935021.1	TRINITY_DN4523_c0_g1_i8	0	0	0	0	0	0	0	0	0
XP_022791885.1	TRINITY_DN4551_c0_g1_i1	0.824054	4.15871	2.01144	0.66472	1.4626	1.20469	2.51775	5.55184	0.447346
QNH72401.1	TRINITY_DN4575_c0_g1_i1	16.6588	13.1166	24.2207	31.2418	9.97686	41.7679	22.0481	10.078	24.7225
XP_057311899.1	TRINITY_DN46096_c0_g1_i1	0	0	0	0	0	0	0	0	0
QNH72377.1	TRINITY_DN461_c3_g1_i1	0.0462066	0.0175291	0.011215	0.0099164	0.0148726	0.0565724	0.0232251	0.0356357	0.0252165
QNH72377.1	TRINITY_DN461_c3_g1_i13	4.09471e-06	5.24977e-07	9.85769e-07	8.03352e-07	1.16901e-07	2.06064e-06	1.97589e-06	2.61774e-06	1.43852e-06
QNH72377.1	TRINITY_DN461_c3_g1_i15	0.00204268	0.000539242	0.000494439	0.00042543	0.000292572	0.00185799	0.00101282	0.00147962	0.000962158
QNH72377.1	TRINITY_DN461_c3_g1_i6	24.2572	19.0606	5.9199	5.52899	39.6928	53.9405	12.5309	21.2182	17.7919
QNH72458.1	TRINITY_DN4703_c0_g1_i17	0	0	0	0	0.4409	0	0	0	0
QNH72458.1	TRINITY_DN4703_c0_g1_i18	0	0	0	0	0	0	0	0	0
QNH72454.1	TRINITY_DN4703_c0_g1_i21	0	0	0.307195	0	0.909862	0	0	0.390996	0
QNH72458.1	TRINITY_DN4703_c0_g1_i25	4.48914	10.6245	0.395479	7.89521	9.47102	0	17.128	2.42518	0
QNH72454.1	TRINITY_DN4703_c0_g1_i32	3.95953	0	0.164767	4.78111	0	0.0299137	0.762187	0.258762	0
QNH72454.1	TRINITY_DN4703_c0_g1_i35	0	0	0	0	0	0	0	0	0
QNH72454.1	TRINITY_DN4703_c0_g1_i9	0	0	0	0	0	0.624487	0	0	0
sp|P0DN00|K1B9A_ANEVI	TRINITY_DN4810_c0_g1_i1	7.37357	9.73807	18.6187	7.75507	4.19028	8.44472	5.2058	19.9727	14.0317
XP_031570486.1	TRINITY_DN4818_c0_g1_i1	2.45786	2.58357	4.28394	1.77259	6.9838	1.82165	2.14356	4.58089	0.668176
XP_031567488.1	TRINITY_DN4832_c0_g1_i16	0	0	0	0	0	0	0	0	0
XP_031567488.1	TRINITY_DN4832_c0_g1_i19	0	0	0	0	0	0	0	0	0
XP_031567488.1	TRINITY_DN4832_c0_g1_i20	0	0	0	0.551509	0	0	0	0	0
XP_031567488.1	TRINITY_DN4832_c0_g1_i7	0	0	3.64647	0	0.883194	0	0	3.24417	12.8158
XP_031567488.1	TRINITY_DN4832_c0_g1_i8	0	0	0	0	0	0.522252	0.91867	0	0
QNH72478.1	TRINITY_DN4932_c0_g1_i1	1.09181	0	0	2.65759	0.199523	0	1.83641	0	2.00379
QNH72471.1	TRINITY_DN4932_c0_g1_i2	0	0	0	0	0	0	0	0	0
QNH72478.1	TRINITY_DN4932_c0_g1_i3	0.00057043	0.99368	4.94301	0.00129118	1.46556e-05	2.8626	0.000928285	2.93177	0.000732811
QNH72478.1	TRINITY_DN4934_c0_g1_i1	33.3176	37.3624	39.8736	37.6675	34.5199	25.373	40.4215	69.2631	35.636
XP_057311899.1	TRINITY_DN50021_c0_g1_i1	0.273095	0	0	0.443147	0.199537	0	0.91867	0.183236	0
XP_001624097.3	TRINITY_DN5051_c0_g1_i1	0	0.397472	0	0	0	0	0	0	0
XP_031556155.1	TRINITY_DN5071_c0_g1_i1	0	0	0	0	0	0	0	0	0
KXJ07057.1	TRINITY_DN5071_c0_g1_i2	0	0.397472	0	0	0	0	0	0	0.222725
KXJ07057.1	TRINITY_DN5071_c0_g1_i4	0	0	2.20682	0	0	0.260236	0	0	0.222725
KXJ07057.1	TRINITY_DN5071_c1_g1_i1	0	0	0	0	0	0	0	0	0
sp|P86468|TX150_BUNCI	TRINITY_DN5245_c0_g1_i1	140.644	293.931	276.479	130.95	290.127	213.003	125.245	196.612	205.353
CAB3997319.1	TRINITY_DN532_c10_g1_i1	3.82333	3.37851	4.77824	1.32944	1.99537	1.95177	0.612447	2.74854	4.23178
KXJ12502.1	TRINITY_DN5350_c0_g1_i14	28.675	47.669	69.1361	24.2948	36.2954	27.5393	34.9095	54.1784	54.8156
KXJ11852.1	TRINITY_DN5350_c0_g1_i20	0	0	0	0.128967	0	0	0	2.65648	0
KXJ11852.1	TRINITY_DN5350_c0_g1_i23	0	5.33531	0.698627	6.33706	1.03346	0	0	3.64478	0.827952
KXJ15932.1	TRINITY_DN5350_c0_g1_i5	0	2.04549	0	0	1.18184	0.696291	0	0.000182695	0
KXJ15932.1	TRINITY_DN5350_c0_g1_i8	0	0	0	0	0	0	0	1.38542e-06	2.01419
sp|B2G331|VKT2B_RADCR	TRINITY_DN5353_c0_g1_i1	0	0	0	0	0	0	0	0	0
sp|B2G331|VKT2B_RADCR	TRINITY_DN5353_c0_g1_i2	13.6548	21.4635	30.8114	25.9108	15.963	20.6888	16.2298	72.0117	34.077
sp|B2G331|VKT2B_RADCR	TRINITY_DN5353_c0_g1_i3	0	0	0	2.67209	0	0	0	0	0
XP_028518030.1	TRINITY_DN536_c0_g1_i2	0.0321605	0.000478213	0.534209	0	0	0	0	0	0
XP_020607868.1	TRINITY_DN536_c0_g1_i6	8.17063	3.61457	0	8.38724	4.19028	0.121969	4.48877	2.38207	0
XP_028518030.1	TRINITY_DN536_c0_g1_i7	0	1.35335	1.11346	0.697273	0	0.0304576	0	0	0.222725
XP_028518030.1	TRINITY_DN536_c0_g1_i8	1.93628	2.5384	2.96581	2.05129	1.81094	2.34212	0	2.38207	2.6727
XP_031556155.1	TRINITY_DN536_c1_g1_i1	24.9629	40.5682	32.4255	27.6862	15.8813	17.3438	24.771	1.23548	4.48526
XP_031556155.1	TRINITY_DN536_c1_g1_i19	0	0	0	2.66907	0	0	0	0	0
XP_031556155.1	TRINITY_DN536_c1_g1_i2	0	0	0	0	0.603147	0	0	0.513791	0.333974
XP_031556155.1	TRINITY_DN536_c1_g1_i5	0	15.3815	12.6242	0.11468	0	0	0	1.73281	9.09267
PFX16435.1	TRINITY_DN548_c0_g1_i1	1.91167	9.9368	5.76684	6.20405	8.38057	6.89625	3.36846	4.03119	2.00453
XP_068747255.1	TRINITY_DN5505_c0_g1_i6	0	0	0	0	0	0	0	0	0
XP_020912384.1	TRINITY_DN5522_c1_g1_i1	1.23588	2.6987	2.23803	2.50701	0	2.06061	1.38676	0	3.52416
XP_020912384.1	TRINITY_DN5522_c1_g1_i2	996.38	1053.38	1033.49	931.869	1071.32	961.202	878.392	1010.18	985.599
sp|Q9GV72|JTX21_CARRA	TRINITY_DN55347_c0_g1_i1	0	0	0	0	0	0	0	0	0
sp|Q3C258|ACR1_ACTEQ	TRINITY_DN55361_c0_g1_i1	2.73095	2.7823	7.41451	3.10203	3.39213	4.29389	4.59335	14.2924	12.0272
XP_044175847.1	TRINITY_DN55371_c0_g1_i1	0	0	0	0	0	0	0	0	0
XP_065069586.1	TRINITY_DN55382_c0_g1_i1	0.546191	0.198736	0.659068	0.443147	0.199537	0.780708	0.306223	1.28265	1.11363
JAC85124.1	TRINITY_DN5566_c0_g1_i1	0	0	0	0	0	0	0.612447	0.732943	0
JAC85124.1	TRINITY_DN5566_c0_g1_i2	0	0	0	0	0	0	0	0	0
JAC85124.1	TRINITY_DN5566_c0_g1_i3	0	0	0	0	0	0	0	0	0
JAC85124.1	TRINITY_DN5566_c0_g1_i4	0	0	0	0	0	0	0	0	0
JAC85124.1	TRINITY_DN5566_c0_g1_i7	0	0	0	0	0	0	0	0	0
sp|C0HJU6|VKT2F_RADCR	TRINITY_DN56029_c0_g1_i1	20.7552	18.085	24.2207	17.2827	14.5662	19.1273	18.0672	23.0877	32.2952
QNH72566.1	TRINITY_DN56178_c0_g1_i1	0.273095	1.98736	4.11917	0.443147	1.5963	0.910826	0.306223	2.93177	2.44998
sp|P86468|TX150_BUNCI	TRINITY_DN562_c0_g1_i4	61.2654	31.2908	38.0432	89.1219	62.3183	83.3981	37.287	21.5927	29.6499
CAB3988033.1	TRINITY_DN562_c0_g1_i6	95.9608	74.0111	65.3861	89.0204	75.1288	113.701	77.0295	46.1807	35.4129
CAB3988033.1	TRINITY_DN562_c0_g1_i7	14.1137	8.71096	9.60077	12.8539	6.71796	18.1042	11.2349	6.5354	41.1772
QNH72419.1	TRINITY_DN56445_c0_g1_i1	0.546191	0.596208	1.15337	0.221573	0	0.390354	0	0.366472	3.34088
sp|A7SXG9|NEP8_NEMVE	TRINITY_DN5646_c0_g1_i10	0	1.66613	3.3074	0	1.02941	0	0	0	0
sp|A7SXG9|NEP8_NEMVE	TRINITY_DN5646_c0_g1_i3	0	0	0	1.99416	0	0	0	0	0
sp|A7SXG9|NEP8_NEMVE	TRINITY_DN5646_c0_g1_i6	2.23282	24.3428	1.75806	0	10.942	1.8324	3.86812	4.39467	8.82471
QNH72488.1	TRINITY_DN570_c0_g1_i3	63.085	106.504	171.522	112.338	192.553	239.283	88.1357	172.058	136.085
QNH72547.1	TRINITY_DN57133_c0_g1_i1	39.0526	50.6777	77.6052	21.271	42.9005	31.3584	36.4406	77.1423	106.017
XP_067031485.1	TRINITY_DN57159_c0_g1_i1	0	0	0	0	0	0	0	0	0
QNH72382.1	TRINITY_DN5742_c1_g1_i10	0.615699	0	12.0417	2.79078	5.83832	0	0.019153	1.81279e-05	2.5568
XP_068720307.1	TRINITY_DN5742_c1_g1_i15	1.75763	1.01699	0	2.89844	2.66049	4.00595	2.06284	0.926942	1.54476
QNH72425.1	TRINITY_DN5742_c1_g1_i19	0	9.36788e-05	0	6.88211e-05	0	0	2.05886	5.13478	0
QNH72425.1	TRINITY_DN5742_c1_g1_i27	0	4.69291	0	1.22608	0	0	0	0	0
sp|P0DMZ4|TX8B_ANEVI	TRINITY_DN57939_c0_g1_i1	0	0	0	0	0	0	0	0	0
XP_031571054.1	TRINITY_DN58856_c0_g1_i1	0	0	0	0	0	0	0	0	0.222725
XP_065064674.1	TRINITY_DN59587_c0_g1_i1	0	0	0	0	0	0	0	0	0
XP_057292305.1	TRINITY_DN59612_c0_g1_i1	0	0	0	0	0	0	0	0	0
XP_015776246.1	TRINITY_DN6014_c0_g1_i1	0	0	0	0	12.9597	0	0	0	0
XP_015776246.1	TRINITY_DN6014_c0_g1_i2	28.675	21.4635	44.8166	41.4342	4.20054	67.5312	53.8953	41.7778	64.1449
QNH72401.1	TRINITY_DN6131_c0_g1_i1	11.1969	17.4888	99.0249	27.0319	29.9306	35.9126	16.5361	97.2982	46.3269
QNH72443.1	TRINITY_DN6134_c0_g2_i6	0.86595	15.9553	3.49057	3.76675	6.3211	2.70104	3.36846	3.04474	2.59096
QNH72443.1	TRINITY_DN6134_c0_g2_i8	2.41119	0.937287	3.13161	0	3.05715	0.812139	0	4.8344	3.31616
sp|P0DRH7|UTX1_AULVR	TRINITY_DN62_c0_g1_i15	0	0	0	0	0	0	0	0	0
sp|P0DRH7|UTX1_AULVR	TRINITY_DN62_c0_g1_i3	0	0	0.767681	0	0	0	0	0.302841	3.09201
sp|P0DRH7|UTX1_AULVR	TRINITY_DN62_c0_g1_i6	4.36952	12.7191	6.36811	1.77259	0.820328	0.528759	10.1054	8.38797	17.5897
sp|P0DY41|KTX1_CALPY	TRINITY_DN6222_c0_g1_i18	225.357	403.484	6.10147	598.804	747.084	54.2946	76.9037	267.337	1.24377
sp|P0DY41|KTX1_CALPY	TRINITY_DN6222_c0_g1_i20	0	0	0	0	0.234877	0	0	0	0
sp|P0DY41|KTX1_CALPY	TRINITY_DN6222_c0_g1_i9	0	7.87396	0.77367	4.18454	8.40257	2.19258	0	41.9705	0
XP_031563270.1	TRINITY_DN6225_c0_g1_i1	0.0156558	0.00776549	0.032799	0.0096068	0.00190732	0.0105476	0.00793774	0.00844105	1.74178e-07
XP_031563270.1	TRINITY_DN6225_c0_g1_i5	29.2056	34.7711	61.5901	19.2673	25.1397	40.326	15.3032	18.3209	48.3463
PFX16435.1	TRINITY_DN6308_c0_g2_i1	338.365	265.71	0.659068	523.799	144.265	1.04094	411.87	122.585	0.222725
KAJ7331228.1	TRINITY_DN6384_c0_g1_i1	5.04374	8.3966e-07	2.97538	2.17618	5.15235	0	4.91736	4.6886	3.64216
KAJ7331228.1	TRINITY_DN6384_c0_g1_i2	16.5308	6.75703	4.27437	15.3281	13.8037	12.4913	7.94401	2.64083	1.92598
sp|A0A0P0UTQ7|BBH2B_HETAU	TRINITY_DN63957_c0_g1_i1	1.09238	0	0.164767	1.55101	0	0	0.306223	0	0
sp|P0DMZ3|TX8A_ANEVI	TRINITY_DN64079_c0_g1_i1	0	0	0	0	0	0	0	0	0
QNH72419.1	TRINITY_DN6414_c0_g1_i1	0	0	3.04259	0	0	0	0	0	10.6169
QNH72418.1	TRINITY_DN6414_c0_g1_i3	5.70168	1.63797	1.93285	3.20437	3.33393	7.42856	2.15264	5.46721	3.6692
QNH72419.1	TRINITY_DN6414_c0_g1_i4	32.5317	89.3831	64.721	44.877	30.1884	61.7942	45.6181	61.0474	51.6406
XP_046855583.1	TRINITY_DN6416_c0_g1_i13	34.5348	24.4445	29.3707	52.0697	23.3459	121.529	35.5568	9.52826	35.636
XP_046855583.1	TRINITY_DN6416_c0_g1_i5	17.3534	0	28.792	0	0	0	4.8646	0	0
QNH72394.1	TRINITY_DN6427_c0_g1_i3	0	0	0	0	0	0.130118	0	0.581374	0
QNH72394.1	TRINITY_DN6427_c0_g1_i4	0	0	0	0	0	0	0	0	0
CAB3988033.1	TRINITY_DN6486_c0_g1_i1	0	0	0	0	0.461536	0	0	0	0
CAB3988033.1	TRINITY_DN6486_c0_g1_i2	19.936	14.9052	18.9482	18.169	20.889	18.3466	23.273	27.8518	21.8271
CAB4005658.1	TRINITY_DN6490_c0_g1_i10	6.51127	6.32823	2.86848	6.97537	1.93852	0.749685	0	1.6632	0
CAB4005658.1	TRINITY_DN6490_c0_g1_i2	10.4045	17.1999	11.9908	14.6807	22.2155	19.135	11.0015	14.1507	12.9097
QNH72432.1	TRINITY_DN65194_c0_g1_i1	0	0	0	0	0	0	0	0	0
QNH72559.1	TRINITY_DN6591_c0_g2_i1	0.819286	1.20943	0.693814	0.232849	3.24214	1.22595	0.306223	1.46589	0.698355
sp|P86468|TX150_BUNCI	TRINITY_DN6616_c0_g1_i18	0	3.32728	1.32453	0	1.34445	0	0	0	2.00453
QNH72562.1	TRINITY_DN6620_c0_g1_i1	14.201	17.8862	7.90881	16.3964	10.9746	20.4285	10.4116	4.58089	6.45903
XP_031570486.1	TRINITY_DN679_c0_g7_i1	199.36	230.913	180.585	287.381	389.297	349.107	159.236	227.212	135.862
PFX16435.1	TRINITY_DN6812_c0_g1_i1	68.0007	79.4944	45.8052	95.2765	59.2626	37.2137	71.0438	39.0292	27.1725
CAB4040961.1	TRINITY_DN6816_c0_g1_i1	0.546191	3.17978	1.31814	0.66472	0.399075	1.04094	0.306223	0.366472	0.222725
KXJ15940.1	TRINITY_DN689_c1_g1_i15	42.2175	0.000299265	6.00866e-07	26.5323	10.3807	1.10184e-08	26.9132	27.7289	0
KXJ15940.1	TRINITY_DN689_c1_g2_i1	104.708	264.518	152.409	127.461	135.763	82.4948	174.478	108.226	125.172
XP_020607868.1	TRINITY_DN68969_c0_g1_i1	0	0	0	0	0	0	0	0	0
XP_020607868.1	TRINITY_DN690_c1_g6_i1	0	0	2.85656	6.40234	0	0.751949	8.84829	6.3535	0
XP_020607868.1	TRINITY_DN690_c1_g6_i2	83.2023	67.3848	55.0493	105.157	58.4096	99.5505	71.444	50.9582	47.9314
XP_022810508.1	TRINITY_DN69832_c0_g1_i1	0	0	0	0	0	0.130118	0	0	0.222725
sp|P0DN07|VKT4_ANEVI	TRINITY_DN69967_c0_g1_i1	0	0	0	0	0.199537	0	0	0	0
sp|P86780|PA2_BUNCI	TRINITY_DN7037_c0_g1_i1	98.8605	75.063	3.58307	55.7241	52.0285	5.85531	48.9911	43.5636	7.12721
sp|P86780|PA2_BUNCI	TRINITY_DN7037_c0_g1_i2	0	49.7432	3.17237	8.53221	3.84183	0	23.5838	3.52797	0
XP_015758456.1	TRINITY_DN7099_c0_g1_i1	0	0	0	0	2.18571	0	0	0	0
XP_015758456.1	TRINITY_DN7099_c0_g1_i2	4.91571	4.17346	56.0208	18.8337	0.00919178	14.0527	4.59335	4.76413	36.0815
CAB4005658.1	TRINITY_DN7138_c0_g1_i5	0	0	0	0	0	0	0	0	0
CAB4005658.1	TRINITY_DN7138_c0_g1_i7	0	0	0	0	0	0	0	0	0
QNH72464.1	TRINITY_DN7154_c0_g1_i1	0.273095	0	0.434724	0	0	0.686613	0	0	0
XP_028512888.1	TRINITY_DN7154_c0_g1_i3	0	0	0	0	0	0	0	0	0
XP_057313760.1	TRINITY_DN7162_c0_g1_i12	23.2131	7.43058	13.3392	43.6499	16.8704	14.7824	27.2539	30.7008	12.1469
KXJ15940.1	TRINITY_DN7170_c4_g1_i1	0.546191	0.99368	1.81654	3.10203	1.19722	2.34259	1.22489	0.183236	0.890901
ALL34540.1	TRINITY_DN7201_c0_g1_i1	0.546191	1.98736	0.659068	0.886293	0.399075	1.17106	1.22489	2.01559	1.11363
ALL34540.1	TRINITY_DN7201_c0_g1_i2	0	0	0	0	0	0	0	0	0
XP_022793939.1	TRINITY_DN7315_c0_g1_i1	3.27714	0.871815	0.655901	3.09746	0	1.6398	0	0	0.35908
XP_022793939.1	TRINITY_DN7315_c0_g1_i2	0	1.71175	3.13374	3.99421e-08	4.19028	3.02902	2.75601	1.46589	1.42272
XP_022793939.1	TRINITY_DN7315_c0_g1_i3	0	0	0	0.00456073	0	0.796138	0	0	0
XP_015780457.1	TRINITY_DN7322_c0_g2_i1	0	0	0	0	0	0	0	0	0.277836
XP_031573922.1	TRINITY_DN7322_c0_g2_i5	1.36548	0	0.329534	0	0.199537	0.880165	0.143818	0.468131	0.445451
XP_047134951.1	TRINITY_DN7322_c0_g2_i6	129.447	118.027	208.554	129.842	119.523	210.247	94.1796	146.891	194.607
XP_031573922.1	TRINITY_DN7322_c0_g2_i9	0	0.221269	0.206741	0	0	0.184114	1.78203	0.328943	0
ATY39985.1	TRINITY_DN7337_c0_g1_i1	1.25068	2.7542	0	0.347296	1.87966	4.70643	2.96772	0.661084	0
ATY39985.1	TRINITY_DN7337_c0_g1_i2	0	1.39062	4.17094	2.82373	0.335564	1.50044	0	2.74256	3.46429
ATY39985.1	TRINITY_DN7337_c0_g1_i3	2.55729	0	0.877595	0	0	0	0	0	0.537616
sp|P0DMW6|VKT3A_ACTEQ	TRINITY_DN7337_c0_g1_i4	3.83871	12.549	33.0125	6.35663	6.96349	12.4	6.52519	19.8673	26.066
XP_015748858.1	TRINITY_DN73588_c0_g1_i1	0	0	0	0	0	0	0	0	0
QNH72434.1	TRINITY_DN745_c0_g1_i10	0.00188872	1.93326	0	5.2578e-07	0	0.108291	16.0593	5.85482	0
QNH72434.1	TRINITY_DN745_c0_g1_i11	0.00146298	1.45366	0	0.00127969	13.0812	2.19319	12.4254	4.51183	0
QNH72434.1	TRINITY_DN745_c0_g1_i2	17.3701	1.54822e-06	0	0.0171802	0	0.471174	5.25228e-05	1.57109e-05	0
QNH72436.1	TRINITY_DN745_c0_g1_i3	0	1.78988e-06	31.4329	0	1.52171e-06	24.4987	0	1.39664e-05	20.2123
QNH72434.1	TRINITY_DN745_c0_g1_i4	0	2.83004	0.00752506	0	0	0.332514	0	6.45772	0
QNH72436.1	TRINITY_DN745_c0_g1_i5	0	2.37086e-06	2.56817	0	0	1.41148	0	1.80572e-05	0
QNH72434.1	TRINITY_DN745_c0_g1_i6	0	2.12993	0.0989076	0	10.9178	6.08873	0	4.98062	0
QNH72434.1	TRINITY_DN745_c0_g1_i7	0	76.7121	0.752871	0	3.02167	0	0	4.39766	0
QNH72436.1	TRINITY_DN745_c0_g1_i8	13.4922	1.16778e-06	0	35.6591	1.73291e-06	9.0112	4.07522e-05	1.21417e-05	0
QNH72434.1	TRINITY_DN745_c0_g1_i9	13.6548	0	23.1451	6.0747	0	10.6643	14.6987	0	31.4599
KXJ28026.1	TRINITY_DN74873_c0_g1_i1	0	0	0.329534	0.221573	0	0	0	0.366472	0.668176
SYZ51673.1	TRINITY_DN75_c55_g1_i1	0	0	0	0	0	0	0	0	0
XP_046855583.1	TRINITY_DN753_c1_g1_i11	18.2974	5.26537	4.65551	12.6297	7.58242	9.37246	8.57425	0	1.11363
XP_057309913.1	TRINITY_DN753_c1_g1_i2	0	0	6.0888e-09	0	0	0	0	3.49341	0
XP_074608482.1	TRINITY_DN7583_c0_g1_i1	3.27714	1.39115	3.46011	1.55101	0.798149	1.17106	0.306223	0.549707	2.44998
QNH72412.1	TRINITY_DN7599_c0_g1_i1	0	0.198736	0.659068	0	0	0.780708	0.306223	0	0.222725
sp|P0DMZ6|TX8D_ANEVI	TRINITY_DN76336_c0_g1_i1	0	0	0	0	0	0	0	0	0
XP_065065940.1	TRINITY_DN76365_c0_g1_i1	0	0	0	0	0	0	0	0	0
QNH72522.1	TRINITY_DN7643_c0_g1_i1	0.546191	0.794944	0.164767	0	0.199537	0.65059	0.306223	1.09941	1.11363
sp|P0DY42|PLA2_CALPY	TRINITY_DN7668_c0_g1_i1	4.36952	1.78862	7.41451	1.99416	0.798149	1.95177	3.67468	3.11501	4.67723
XP_015780457.1	TRINITY_DN7747_c0_g1_i1	0	0	0	0.221573	0	0	0	0.732943	0
KXJ17009.1	TRINITY_DN7747_c1_g1_i4	0	0	0	0	0	0	0	0	0.222725
KXJ17009.1	TRINITY_DN7747_c1_g1_i6	0	0	0	0	0	0	0	0.183236	0
XP_057290929.1	TRINITY_DN7774_c0_g1_i1	0	0	0	0	0	0	0	0	0
XP_057290929.1	TRINITY_DN7774_c0_g1_i4	11.47	0.397472	1.4829	23.0436	2.39445	0.910826	20.2107	1.09941	0.445451
XP_058947641.2	TRINITY_DN781_c0_g1_i101	0	0	0	0	0	0	0	0	0.559847
XP_031570486.1	TRINITY_DN781_c0_g1_i126	0	0	0.0125946	2.3362	0	1.6962	0.567946	0	0
XP_031570486.1	TRINITY_DN781_c0_g1_i26	67.5673	56.2397	22.0519	81.8164	143.628	54.2114	39.7395	103.688	33.5166
XP_058947641.2	TRINITY_DN781_c0_g1_i33	0	1.70309	0.674548	0	0.843763	0.182364	0.718078	7.0585	2.88102
XP_048586923.1	TRINITY_DN781_c0_g1_i36	8.4721	2.05509	0	2.29125	0	2.69105	0	0	0.311697
XP_046849828.1	TRINITY_DN781_c0_g1_i47	0	0	0.667539	2.58	0.757422	0	0	1.72993	0
XP_058947641.2	TRINITY_DN781_c0_g1_i61	6.1964	9.53573	3.37519	11.2742	14.5189	2.2847	2.81988	6.54403	0
XP_031560359.1	TRINITY_DN781_c0_g1_i62	54.7348	0	26.4925	47.5935	37.8177	101.688	66.9949	69.0546	29.8198
XP_058947641.2	TRINITY_DN781_c0_g1_i72	0	0	0	0	0	0	0	1.21493	0
XP_058947641.2	TRINITY_DN781_c0_g1_i73	16.8378	9.19605	2.02456	9.20039	6.52972	10.4161	2.5021	0	4.83367
XP_058947641.2	TRINITY_DN781_c0_g1_i76	0	4.30621	0	2.50252	0	0.878488	9.35993	0	0
XP_058947641.2	TRINITY_DN781_c0_g1_i78	0.763427	5.53031	1.73997	1.03421	6.8151	5.73465	3.7678	0.725146	3.96462
XP_068695726.1	TRINITY_DN781_c0_g2_i1	2.73095	0.794944	1.4829	1.32944	0.598612	0.520472	1.22489	0.183236	0.668176
XP_015749144.1	TRINITY_DN7864_c0_g1_i1	0.819286	0.397472	0.823835	0.209204	0.399075	0.0187659	1.07178	1.28265	0.445451
XP_015749144.1	TRINITY_DN7864_c0_g1_i2	0.819286	0.397472	0	0.209204	0.399075	0.0187659	1.07178	0	0
XP_015749144.1	TRINITY_DN7864_c0_g1_i3	0	0	0	0.911032	0	0.0925864	0	0	0
XP_020900406.1	TRINITY_DN7885_c0_g1_i1	1.46859	4.38143	0.318221	0	1.736	0.989612	0	0	0.48551
XP_020900406.1	TRINITY_DN7885_c0_g1_i2	118.265	93.2811	78.9781	130.507	81.488	49.4093	116.059	52.9368	62.2706
XP_020900406.1	TRINITY_DN7885_c0_g1_i8	1.52096	1.09284	0.953966	0	1.10511	0	0	0	0
QNH72448.1	TRINITY_DN79085_c0_g1_i1	0	0	0	0	0	0	0	0	0
XP_031567898.1	TRINITY_DN796_c0_g1_i1	0	3.57725	3.78964	1.10787	1.5963	0.65059	0	2.38207	3.78633
QNH72563.1	TRINITY_DN797_c3_g1_i1	125.889	68.3652	60.6285	151.094	118.126	118.135	120.346	82.2659	62.3539
PFX34020.1	TRINITY_DN797_c6_g1_i1	20.2091	16.2964	7.41451	19.9416	17.1602	17.696	15.7478	9.52826	8.24084
XP_028515826.1	TRINITY_DN8108_c0_g1_i10	0.0129664	0.00171865	0	0.0102966	0	0.00484769	0.0125797	0	4.04398e-09
XP_028515826.1	TRINITY_DN8108_c0_g1_i11	2.85518	19.9436	7.13813	8.56897	23.9904	13.0204	13.3094	3.48469	5.19658
XP_028515826.1	TRINITY_DN8108_c0_g1_i12	0	1.80187	0	6.02686	0	0	0	0	0
XP_028515826.1	TRINITY_DN8108_c0_g1_i2	31.2689	10.2494	17.1045	26.7612	3.12074	24.5521	31.3867	15.5718	15.6628
XP_028515826.1	TRINITY_DN8108_c0_g1_i9	0	0	7.79453e-05	0	0	0	0	0	0
XP_067051063.1	TRINITY_DN8211_c0_g1_i53	11.3537	22.8008	10.4035	10.342	12.1929	11.6086	1.64347	9.80414	7.57587
QNH72398.1	TRINITY_DN8211_c0_g1_i58	0	0	0	0	0	0	0	0	4.05077
QNH72477.1	TRINITY_DN839_c0_g2_i1	2.45746	10.1532	8.11542	3.10156	6.78415	2.25562	8.66355	19.7918	11.7164
QNH72477.1	TRINITY_DN839_c0_g2_i3	0.000393096	0.000587889	0.00128826	0.000456133	0.000112204	0.00015689	0.00133387	0.00265571	0.00124058
CAB3985643.1	TRINITY_DN8400_c0_g1_i2	0	0	0.823835	1.99416	0.504179	0.130118	0	0.916179	0
CAB3985643.1	TRINITY_DN8400_c0_g1_i3	0	0	0	0	0	0	1.39913e-08	0	1.23139e-08
QNH72459.1	TRINITY_DN8400_c0_g1_i5	0	0.397472	0	0	0.0944326	0	0	0	0.559508
sp|P0DN05|K1BBA_ANEVI	TRINITY_DN8475_c1_g1_i1	26.217	11.4309	43.9356	17.5043	6.6996	44.453	6.4562	3.70893	81.1272
sp|P0DN05|K1BBA_ANEVI	TRINITY_DN8475_c1_g1_i3	0	0	0.679306	0	0	0	0	0	0
sp|P0DN05|K1BBA_ANEVI	TRINITY_DN8475_c1_g1_i4	0.000142401	3.87706	5.14477	0	1.68096	22.6879	11.3048	13.8228	2.84021
NDJ93961.1	TRINITY_DN85742_c0_g1_i1	8.73905	6.75703	10.3803	15.2886	18.7565	16.7852	16.8423	19.7895	8.24084
XP_022791885.1	TRINITY_DN85817_c0_g1_i1	0	0	0	0	0.199537	0	0	0	0
QNH72522.1	TRINITY_DN8588_c0_g1_i1	0	0.397472	0.823835	0	0	1.30118	0	0	0
QNH72522.1	TRINITY_DN8588_c0_g1_i2	0	0	0	0	0	0	0	0	0
XP_020610636.1	TRINITY_DN86627_c0_g1_i1	0	0	0	0	0	0	0	0.549707	0.222725
sp|A0A6P8HC43|ATPI1_ACTTE	TRINITY_DN87115_c0_g1_i1	18.5705	74.3273	20.4311	1.10787	21.3505	7.67696	0	40.1286	22.2725
XP_020910707.1	TRINITY_DN875_c0_g1_i10	0	0	0	0	0	0	0	0	0
XP_020910707.1	TRINITY_DN875_c0_g1_i11	12.812	3.81947	9.10496	4.4546	4.11432	5.44153	7.65558	7.20203	5.22756
XP_020910707.1	TRINITY_DN875_c0_g1_i2	3.84679	3.7325	3.9303	2.81383	0	2.55237	0	0.860345	2.3451
XP_031567898.1	TRINITY_DN8782_c2_g1_i1	1.88652	0.274572	0.455279	1.53061	3.03247	1.61793	2.53844	0.253157	0.615428
XP_031567898.1	TRINITY_DN8782_c2_g1_i2	47.2706	51.198	31.3448	53.198	48.4483	71.3783	39.7202	32.1795	27.8934
CAB4045518.1	TRINITY_DN8787_c0_g1_i1	0	0	0	0	0	0	0	0	0
CAB4045518.1	TRINITY_DN8787_c0_g1_i2	7.44758	4.74242	2.62856	3.50443	1.18789	4.05108	3.99422	0.679733	1.53824
CAB4045518.1	TRINITY_DN8787_c0_g1_i3	0	0	0	0	0	0	0	0	0
CAB4045518.1	TRINITY_DN8787_c0_g1_i5	4.97547	1.50864	2.25139	4.70961	2.7265	3.35834	6.04393	2.80175	6.08668
QNH72491.1	TRINITY_DN8796_c0_g1_i3	0	0	0	0	0	0	0	0	0
QNH72491.1	TRINITY_DN8796_c0_g1_i4	0	1.78862	0.659068	0.443147	0	1.32677	1.37614	0	1.11363
QNH72491.1	TRINITY_DN8796_c0_g1_i8	0.273095	0	0	0	0.798149	0	0	0	0
XP_028519744.1	TRINITY_DN8822_c0_g1_i1	9.69281e-05	1.34424e-05	4.78175e-05	0	0	6.50112e-05	0	0	0
XP_028519744.1	TRINITY_DN8822_c0_g1_i8	0	0	0	0	0	0	0	0	0
XP_031560360.1	TRINITY_DN884_c0_g2_i1	1467.07	957.111	896.331	1848.36	1375.01	1261.21	1589.3	698.678	617.161
XP_074617199.1	TRINITY_DN884_c1_g1_i1	1000.34	910.609	712.947	926.604	828.052	1036.5	486.58	655.618	687.107
XP_065065940.1	TRINITY_DN88473_c0_g1_i1	0	0	0	0	0	0	0	0	0
sp|A7LCJ2|PA2_URTCR	TRINITY_DN8849_c0_g1_i1	0	0	0	0	0	0	0	0	0
sp|A7LCJ2|PA2_URTCR	TRINITY_DN8849_c0_g1_i2	0	0	0	0	0	0	0	0	0
sp|A7LCJ2|PA2_URTCR	TRINITY_DN8849_c0_g1_i3	38.7795	57.616	32.5357	47.9879	51.3882	23.7974	55.9298	143.373	86.2588
sp|A7LCJ2|PA2_URTCR	TRINITY_DN8849_c0_g1_i4	0	7.96697	6.8436	18.0409	11.6654	3.78755	16.645	18.4245	16.6403
QNH72505.1	TRINITY_DN8870_c0_g1_i1	0	0	0	0	0	0.725945	0	0	0.621308
QNH72507.1	TRINITY_DN8870_c0_g1_i2	6.50379e-09	0	5.39709e-09	1.0133e-08	0	0	6.67472e-09	2.90372e-09	0
QNH72507.1	TRINITY_DN8870_c0_g1_i3	4.09643	8.54565	3.46011	7.75507	5.98612	1.7463	4.59335	2.74854	1.82867
QNH72443.1	TRINITY_DN8929_c0_g1_i2	0	0	0	0	0	1.82747	0	0	0
QNH72443.1	TRINITY_DN8929_c0_g1_i4	13.6548	50.2433	18.3295	19.2769	32.3582	11.7048	14.3356	78.0244	47.9766
QNH72443.1	TRINITY_DN8929_c0_g1_i6	0	3.41544	0	0	6.55167	0	5.26269	3.14905	1.91386
QNH72443.1	TRINITY_DN8929_c0_g1_i8	0	0	0.453968	0	0	0	0	0	0
XP_020612437.1	TRINITY_DN8929_c1_g1_i3	10.6507	16.8926	11.3689	11.5218	11.3736	10.0191	0	10.8109	21.6043
XP_073234172.1	TRINITY_DN89340_c0_g1_i1	1.91167	4.57093	2.80104	1.77259	3.1926	0.910826	1.22489	17.0409	10.6908
XP_046845945.1	TRINITY_DN8966_c0_g1_i2	125.897	139.513	67.3897	98.1654	136.269	91.5324	84.0482	71.2787	89.7583
sp|A7LCJ2|PA2_URTCR	TRINITY_DN89806_c0_g1_i1	6.0081	1.98736	1.64767	0.221573	0	0.260236	2.14356	2.93177	3.5636
XP_066027390.1	TRINITY_DN8991_c0_g1_i1	5.74923	54.3897	13.8748	6.99689	35.7058	35.6104	0	73.2925	25.7887
XP_066027390.1	TRINITY_DN8991_c0_g1_i2	137.08	195.819	156.659	140.349	185.781	197.561	123.408	174.442	153.505
QNH72391.1	TRINITY_DN8994_c0_g1_i3	1.09238	4.9684	2.80104	2.43731	3.59167	2.8626	0	1.46589	2.00453
QNH72426.1	TRINITY_DN8994_c0_g1_i4	0	0	0	0	0	0	0.306223	0	0
KAJ7365004.1	TRINITY_DN9020_c0_g1_i1	3.82333	0.794944	3.13057	1.32944	0.798149	2.08489	3.67878	1.28265	3.11815
sp|C0HLS4|BDSB5_HETMG	TRINITY_DN905_c0_g1_i1	34.3098	27.9433	42.8201	53.1222	37.8999	58.4763	56.1047	21.1542	41.0207
sp|C0HLS4|BDSB5_HETMG	TRINITY_DN905_c0_g1_i5	9.9316	6.33833	20.653	4.26529	8.2775	1.67192	0.546599	29.8409	41.8149
XP_057292120.1	TRINITY_DN90529_c0_g1_i1	0	0	0	0	0	0	0	0	0
XP_057292120.1	TRINITY_DN90529_c0_g1_i2	0	0	0	0.443147	0	0	0	0	0
XP_057292120.1	TRINITY_DN90529_c0_g1_i4	0	0	0	0	0	0	0	0.183236	0
QNH72444.1	TRINITY_DN90654_c0_g1_i1	41.5105	13.3153	68.5169	33.9007	47.2903	154.97	6.43069	25.2865	71.7175
KXJ12747.1	TRINITY_DN9091_c0_g1_i1	6.76591	9.86856	1.43541	3.64056	10.3786	15.9971	6.27886	8.17871	0
KXJ12747.1	TRINITY_DN9091_c0_g1_i2	0	0	2.6567	5.25536	0	2.09802	2.07663	5.00879	2.72585
KXJ12747.1	TRINITY_DN9091_c0_g1_i3	4.1579	4.63917	6.61775	4.84162	3.78857	6.10683	2.36231	13.9314	9.30132
QNH72434.1	TRINITY_DN9146_c0_g1_i1	0	1.98736	2.14197	0	0	0.390354	0	0.366472	0.890901
QNH72434.1	TRINITY_DN9146_c0_g1_i2	0	0	0	0	0	0	0	0	0
XP_022804049.1	TRINITY_DN91935_c0_g1_i1	2.45786	8.94312	4.44871	2.21573	8.5801	0.390354	6.43069	16.308	14.2544
XP_020607868.1	TRINITY_DN9213_c2_g1_i2	0	0	0	0	0	0	0	0.903442	0
XP_031554829.1	TRINITY_DN9213_c2_g1_i3	0.546191	0	0.329534	0	0	0	0	0	0
XP_031554829.1	TRINITY_DN9213_c2_g1_i5	0	0	0	1.32944	0	0	0	0	0
XP_015747264.1	TRINITY_DN92469_c0_g1_i1	0	0.596208	0	0	0.997686	0.130118	0	0	0.222725
XP_028517039.1	TRINITY_DN9252_c0_g1_i1	15.2887	13.9099	17.2691	15.0627	11.6586	31.354	18.6741	8.44043	20.072
XP_028517039.1	TRINITY_DN9252_c0_g1_i2	0.00466886	0.00165767	4.64499	0.00425547	0.000435412	0.00442804	0.00550452	6.58491	2.64593
XP_031571054.1	TRINITY_DN92617_c0_g1_i1	0	0	0	0.221573	0.399075	0	0.612447	0	0
PFX16532.1	TRINITY_DN9268_c1_g1_i10	0	0.24276	0	0	0	0	0	0	0
PFX16532.1	TRINITY_DN9268_c1_g1_i12	19.3594	10.9271	5.87979	50.0574	11.0483	8.57225	12.3609	5.10854	9.31978
PFX16532.1	TRINITY_DN9268_c1_g1_i14	0	0	0	0	0	0	0	0	0
PFX16532.1	TRINITY_DN9268_c1_g1_i18	0	0	0	0	0	0	0	0	0
PFX16532.1	TRINITY_DN9268_c1_g1_i3	101.321	40.7039	47.41	116.939	71.6508	33.8482	154.255	26.7264	26.4277
PFX16532.1	TRINITY_DN9268_c1_g1_i6	0	0	0	0	0	0	0	0	0
XP_065069586.1	TRINITY_DN93588_c0_g1_i1	2.18476	0.397472	0.659068	0.221573	0.997686	1.69153	0.612447	1.46589	0.222725
KXJ06887.1	TRINITY_DN93617_c0_g1_i1	4.36952	2.58357	1.9772	9.74923	3.1926	3.6433	5.51202	0.366472	0.890901
sp|B1B5J0|SHTX5_STIHA	TRINITY_DN9364_c0_g1_i2	7.91976	6.16082	4.61347	3.31904	6.18566	0.130118	0.612447	8.97855	1.7818
QNH72462.1	TRINITY_DN93791_c0_g1_i1	11.7431	37.7598	11.2042	11.3002	34.919	11.06	11.3303	21.4386	13.5862
CAB4034681.1	TRINITY_DN9391_c0_g1_i8	7.37357	7.75071	17.5099	9.20699	7.21611	6.89625	7.34936	21.9883	21.1589
XP_068702114.1	TRINITY_DN9557_c0_g1_i2	0	7.7743	3.55766	0	0	0	0	0.729755	1.37162
XP_022793939.1	TRINITY_DN958_c2_g1_i1	0	0	0	0	0	0	0	0	0
XP_022793939.1	TRINITY_DN958_c2_g1_i2	0	0.198736	0.988602	0	0.199537	0.390354	1.22489	0.549707	0.445451
XP_022793939.1	TRINITY_DN958_c2_g1_i4	0	0	0	0	0	0	0	0	0
XP_022793939.1	TRINITY_DN958_c2_g1_i6	0	0	0	0	0	0	0	0	0
XP_022793939.1	TRINITY_DN958_c2_g1_i8	0	0	0	0	0	0	0	0	0
QNH72425.1	TRINITY_DN9596_c0_g3_i1	2.73095	0.596208	1.4829	1.32944	1.5963	1.04094	1.83734	1.64912	1.55908
XP_001639654.3	TRINITY_DN9623_c0_g1_i3	0.392689	0	0	0	0	0	0	0	0
XP_001639654.3	TRINITY_DN9623_c0_g1_i4	3.15755	3.7074	15.5049	5.76091	3.02231	15.6157	3.26431	7.31287	12.4648
QNH72377.1	TRINITY_DN9705_c0_g1_i4	0	0	0	0	0	0	0	0	0
QNH72378.1	TRINITY_DN9705_c0_g2_i1	0	0	0	0	0	0	0	0	0
QNH72378.1	TRINITY_DN9705_c0_g2_i3	0	0.198736	0.329534	1.10787	0.598612	0.260236	0.612447	0	0
QNH72434.1	TRINITY_DN97113_c0_g1_i1	0	0	0	0	0	0	0	0	0
KXJ24028.1	TRINITY_DN9786_c0_g1_i10	0	0.000111437	0	0	0.00171336	0	0	4.18828	0
KXJ24028.1	TRINITY_DN9786_c0_g1_i12	1.69547	1.7439	0.351033	1.07682	1.18168	0	0	0.601799	0.57619
XP_020615570.1	TRINITY_DN9786_c0_g1_i17	11.7227	16.131	7.79748	11.8029	27.1919	9.36287	17.6027	24.0671	39.0284
KXJ24028.1	TRINITY_DN9786_c0_g1_i22	4.60611	0	0	0	7.86119e-05	0	0	3.94206	0
KXJ24028.1	TRINITY_DN9786_c0_g1_i27	0	9.94807	1.69781	5.06771	10.5344	3.51881	3.22049	4.87416e-08	4.49506
XP_028519744.1	TRINITY_DN9803_c0_g1_i2	0.0255082	0.938895	0.291193	1.06209	1.25504	2.21604	2.72013	0.315869	2.31218
XP_028519744.1	TRINITY_DN9803_c0_g1_i21	0	0	0	0	0	0	0	0	0
XP_028519744.1	TRINITY_DN9803_c0_g1_i22	1.07634	0	0	0	0	0.208566	0	0	0
XP_028519744.1	TRINITY_DN9803_c0_g1_i9	0	0	0	0	0	0	0	0	0
QNH72448.1	TRINITY_DN99469_c0_g1_i1	0.819286	0.794944	0.494301	0	0.598612	0.260236	0.612447	1.83236	2.22725

## Sheet: Cgi-TMM
Toxin				Prior_7	Prior_8	Prior_9	Hour12_7	Hour12_8	Hour12_9	Hour48_7	Hour48_8	Hour48_9
XP_031570486.1	A.superbus venom factor 1-like [XP_031570486.1]	DN679_c0_g7_i1	A.superbus venom factor 1-like [XP_031570486.1] DN679_c0_g7_i1	50.458	63.428	57.328	25.176	40.376	23.026	35.581	40.173	31.143
XP_031570486.1	A.superbus venom factor 1-like [XP_031570486.1]	DN781_c0_g1_i26	A.superbus venom factor 1-like [XP_031570486.1] DN781_c0_g1_i26	22.336	36.387	13.842	9.77	28.65	8.832	18.751	15.214	5.913
A0A6P8HC43|ATPI1_ACTTE	Actinia tenebrosa protease inhibitors [A0A6P8HC43.1]	DN1003_c2_g1_i1	Actinia tenebrosa protease inhibitors [A0A6P8HC43.1] DN1003_c2_g1_i1	77.666	94.341	28.265	33.245	110.524	40.013	79.438	78.876	54.28
A0A6P8HC43|ATPI1_ACTTE	Actinia tenebrosa protease inhibitors [A0A6P8HC43.1]	DN3893_c0_g1_i3	Actinia tenebrosa protease inhibitors [A0A6P8HC43.1] DN3893_c0_g1_i3	7.65	0.84	0.498	4.506	5.967	3.172	5.097	2.986	5.043
XP_046855583.1	anthrax toxin receptor 2-like [XP_046855583.1]	DN6416_c0_g1_i13	anthrax toxin receptor 2-like [XP_046855583.1] DN6416_c0_g1_i13	10.421	4.336	22.747	6.408	1.93	6.884	7.025	4.847	5.773
XP_028519744.1	anthrax toxin receptor-like [XP_028519744.1]	DN13303_c0_g1_i7	anthrax toxin receptor-like [XP_028519744.1] DN13303_c0_g1_i7	55.147	37.152	9.919	19.501	76.077	129.49	0	225.65	70.14
XP_028519744.1	anthrax toxin receptor-like [XP_028519744.1]	DN18692_c0_g2_i2	anthrax toxin receptor-like [XP_028519744.1] DN18692_c0_g2_i2	9.285	8.956	4.642	5.682	2.521	4.176	0.38	0.453	3.922
XP_028519744.1	anthrax toxin receptor-like [XP_028519744.1]	DN18692_c0_g2_i4	anthrax toxin receptor-like [XP_028519744.1] DN18692_c0_g2_i4	2.878	0.313	9.156	1.772	0.772	0.001	9.126	4.436	1.228
XP_020915695.1	astacin-like metalloprotease toxin 1 [XP_020915695.1]	DN1779_c0_g1_i2	astacin-like metalloprotease toxin 1 [XP_020915695.1] DN1779_c0_g1_i2	9.129	33.663	4.083	20.017	83.719	75.822	31.951	168.7	46.673
XP_031556015.1	astacin-like metalloprotease toxin 5 [XP_031556015.1]	DN4088_c0_g1_i2	astacin-like metalloprotease toxin 5 [XP_031556015.1] DN4088_c0_g1_i2	30.405	6.613	29.936	16.866	9.64	10.659	27.261	10.763	8.987
QNH72398.1	Cerianthid toxin candidate [QNH72398.1]	DN2155_c1_g1_i2	Cerianthid toxin candidate [QNH72398.1] DN2155_c1_g1_i2	61.623	57.827	79.708	57.67	78.324	5.123	69.567	59.538	42.622
QNH72416.1	Cerianthid toxin candidate [QNH72416.1]	DN2277_c0_g1_i1	Cerianthid toxin candidate [QNH72416.1] DN2277_c0_g1_i1	17.905	13.56	10.448	11.838	44.587	15.71	4.907	34.312	22.069
QNH72416.1	Cerianthid toxin candidate [QNH72416.1]	DN2277_c0_g1_i2	Cerianthid toxin candidate [QNH72416.1] DN2277_c0_g1_i2	240.723	222.515	307.718	223.098	168.763	249.01	328.787	228.549	228.824
QNH72442.1	Cerianthid toxin candidate [QNH72442.1]	DN1411_c0_g2_i2	Cerianthid toxin candidate [QNH72442.1] DN1411_c0_g2_i2	21.086	57.699	58.912	4.256	103.843	5.751	8.747	18.364	18.515
QNH72442.1	Cerianthid toxin candidate [QNH72442.1]	DN1411_c0_g3_i1	Cerianthid toxin candidate [QNH72442.1] DN1411_c0_g3_i1	14.046	60.865	59.051	4.892	59.363	5.609	7.821	9.71	5.869
QNH72443.1	Cerianthid toxin candidate [QNH72443.1]	DN21403_c0_g1_i2	Cerianthid toxin candidate [QNH72443.1] DN21403_c0_g1_i2	25.238	22.561	14.259	38.361	37.919	46.567	21.123	64.35	14.279
QNH72444.1	Cerianthid toxin candidate [QNH72444.1]	DN90654_c0_g1_i1	Cerianthid toxin candidate [QNH72444.1] DN90654_c0_g1_i1	21.513	27.848	91.975	3.675	16.24	43.929	26.776	8.372	42.706
QNH72468.1	Cerianthid toxin candidate [QNH72468.1]	DN4351_c0_g1_i1	Cerianthid toxin candidate [QNH72468.1] DN4351_c0_g1_i1	8.702	19.951	16.789	6.664	39.031	68.845	19.009	72.975	154.172
QNH72470.1	Cerianthid toxin candidate [QNH72470.1]	DN21587_c0_g1_i2	Cerianthid toxin candidate [QNH72470.1] DN21587_c0_g1_i2	40.076	48.958	25.334	65.056	46.152	45.373	33.159	135.77	20.604
QNH72483.1	Cerianthid toxin candidate [QNH72483.1]	DN16939_c0_g1_i5	Cerianthid toxin candidate [QNH72483.1] DN16939_c0_g1_i5	55.022	38.751	51.509	47.827	51.868	81.455	57.86	59.527	85.969
QNH72483.1	Cerianthid toxin candidate [QNH72483.1]	DN4294_c1_g1_i5	Cerianthid toxin candidate [QNH72483.1] DN4294_c1_g1_i5	17.918	14.768	24.467	12.982	32.537	47.443	20.296	28.14	67.971
QNH72488.1	Cerianthid toxin candidate [QNH72488.1]	DN570_c0_g1_i3	Cerianthid toxin candidate [QNH72488.1] DN570_c0_g1_i3	14.07	22.38	28.031	9.941	21.811	16.453	8.032	13.218	21.101
QNH72491.1	Cerianthid toxin candidate [QNH72491.1]	DN3807_c0_g1_i1	Cerianthid toxin candidate [QNH72491.1] DN3807_c0_g1_i1	3.197	4.548	7.526	1.952	6.818	6.175	1.583	2.53	5.427
QNH72496.1	Cerianthid toxin candidate [QNH72496.1]	DN1683_c0_g1_i10	Cerianthid toxin candidate [QNH72496.1] DN1683_c0_g1_i10	0	0.002	0	0	19.641	5.128	0	0	1.739
QNH72496.1	Cerianthid toxin candidate [QNH72496.1]	DN1683_c0_g1_i57	Cerianthid toxin candidate [QNH72496.1] DN1683_c0_g1_i57	9.662	6.641	6.168	8.471	4.402	3.729	14.928	9.587	5.486
QNH72496.1	Cerianthid toxin candidate [QNH72496.1]	DN1683_c0_g1_i59	Cerianthid toxin candidate [QNH72496.1] DN1683_c0_g1_i59	26.664	20.591	19.214	14.261	8.696	16.168	9.987	13.743	24.773
QNH72522.1	Cerianthid toxin candidate [QNH72522.1]	DN1426_c0_g1_i10	Cerianthid toxin candidate [QNH72522.1] DN1426_c0_g1_i10	12.608	43.828	16.004	41.18	9.595	10.541	26.437	20.147	16.5
QNH72522.1	Cerianthid toxin candidate [QNH72522.1]	DN1426_c0_g1_i7	Cerianthid toxin candidate [QNH72522.1] DN1426_c0_g1_i7	26.334	24.276	32.147	6.15	62.227	66.012	29.063	32.499	64.147
QNH72522.1	Cerianthid toxin candidate [QNH72522.1]	DN1426_c0_g1_i8	Cerianthid toxin candidate [QNH72522.1] DN1426_c0_g1_i8	22.356	30.644	4.767	3.563	21.391	5.13	0.001	18.405	16.49
QNH72528.1	Cerianthid toxin candidate [QNH72528.1]	DN3445_c1_g1_i2	Cerianthid toxin candidate [QNH72528.1] DN3445_c1_g1_i2	268.235	188.613	300.403	120.544	64.169	72.919	214.497	104.772	69.66
QNH72546.1	Cerianthid toxin candidate [QNH72546.1]	DN15444_c4_g1_i1	Cerianthid toxin candidate [QNH72546.1] DN15444_c4_g1_i1	27.2	46.816	62.384	28.632	89.477	30.764	16.863	29.563	48.015
QNH72547.1	Cerianthid toxin candidate [QNH72547.1]	DN57133_c0_g1_i1	Cerianthid toxin candidate [QNH72547.1] DN57133_c0_g1_i1	21.98	41.137	30.306	33.909	80.678	105.745	41.021	51.889	78.766
QNH72563.1	Cerianthid toxin candidate [QNH72563.1]	DN797_c3_g1_i1	Cerianthid toxin candidate [QNH72563.1] DN797_c3_g1_i1	96.716	70.167	70.725	69.369	53.296	38.526	81.913	43.362	38.119
XP_031560360.1	cobra venom factor-like, partial [XP_031560360.1]	DN884_c0_g2_i1	cobra venom factor-like, partial [XP_031560360.1] DN884_c0_g2_i1	748.608	516.782	477.743	579.64	286.397	241.272	603.989	384.103	356.57
XP_046845945.1	cysteine-rich venom protein pseudechetoxin-like [XP_046845945.1]	DN3557_c0_g1_i2	cysteine-rich venom protein pseudechetoxin-like [XP_046845945.1] DN3557_c0_g1_i2	29.03	34.327	41.356	28.651	25.584	31.897	32.516	43	28.599
XP_046845945.1	cysteine-rich venom protein pseudechetoxin-like [XP_046845945.1]	DN8966_c0_g1_i2	cysteine-rich venom protein pseudechetoxin-like [XP_046845945.1] DN8966_c0_g1_i2	22.756	29.313	19.845	17.545	16.723	20.084	29.666	32.046	15.344
C5NSL2|ACTP1_ANTAS	DELTA-actitoxin-Aas1a [C5NSL2.1]	DN22_c0_g1_i1	DELTA-actitoxin-Aas1a [C5NSL2.1] DN22_c0_g1_i1	0	566.242	1189.32	11.423	752.843	3593.69	2.305	937.243	1838.99
C5NSL2|ACTP1_ANTAS	DELTA-actitoxin-Aas1a [C5NSL2.1]	DN22_c0_g1_i20	DELTA-actitoxin-Aas1a [C5NSL2.1] DN22_c0_g1_i20	4.764	399.768	89.019	0	203.817	3.597	2.025	1216.21	720.678
P61914|ACTP2_ACTEQ	DELTA-actitoxin-Aeq1a [P61914.1]	DN22_c0_g1_i10	DELTA-actitoxin-Aeq1a [P61914.1] DN22_c0_g1_i10	120.524	349.44	624.522	184.628	361.555	1789.18	181.29	530.212	318.611
Q93109|ACTP5_ACTEQ	DELTA-actitoxin-Aeq1b [Q93109.1]	DN22_c0_g1_i26	DELTA-actitoxin-Aeq1b [Q93109.1] DN22_c0_g1_i26	1543.12	1555.45	378.814	1232.81	3407.49	1138.51	1534.73	2941.86	808.579
Q93109|ACTP5_ACTEQ	DELTA-actitoxin-Aeq1b [Q93109.1]	DN22_c0_g1_i28	DELTA-actitoxin-Aeq1b [Q93109.1] DN22_c0_g1_i28	0	0.011	77.054	0	0	2.418	0	1.229	667.878
Q93109|ACTP5_ACTEQ	DELTA-actitoxin-Aeq1b [Q93109.1]	DN22_c0_g1_i29	DELTA-actitoxin-Aeq1b [Q93109.1] DN22_c0_g1_i29	4.361	8.802	41.604	19.942	20.813	371.222	11.683	14.439	12.354
C0HJC4|KV53_BUNCI	Kappa-actitoxin-Bcs4a [C0HJC4.1]	DN40_c0_g1_i1	Kappa-actitoxin-Bcs4a [C0HJC4.1] DN40_c0_g1_i1	50.854	7.175	51.872	115.072	37.036	784.082	285.041	56.349	503.838
C0HJC4|KV53_BUNCI	Kappa-actitoxin-Bcs4a [C0HJC4.1]	DN40_c0_g1_i2	Kappa-actitoxin-Bcs4a [C0HJC4.1] DN40_c0_g1_i2	0	0	0	0	0	140.607	31.69	0	45.363
P0DY41|KTX1_CALPY	KTx type I [P0DY41.1]	DN6222_c0_g1_i18	KTx type I [P0DY41.1] DN6222_c0_g1_i18	359.352	416.042	30.474	41.559	162.374	0.72	137.473	239.926	3.596
XP_066027390.1	kunitz-like toxin PcKuz1 [XP_066027390.1]	DN4252_c0_g3_i3	kunitz-like toxin PcKuz1 [XP_066027390.1] DN4252_c0_g3_i3	44.736	46.001	57.274	35.016	82.273	42.426	41.519	30.434	18.214
XP_066027390.1	kunitz-like toxin PcKuz1 [XP_066027390.1]	DN4252_c0_g3_i4	kunitz-like toxin PcKuz1 [XP_066027390.1] DN4252_c0_g3_i4	14.92	22.962	43.751	0.106	0.013	0.929	0	0	40.871
XP_066027390.1	kunitz-like toxin PcKuz1 [XP_066027390.1]	DN8991_c0_g1_i2	kunitz-like toxin PcKuz1 [XP_066027390.1] DN8991_c0_g1_i2	186.942	229.63	246.114	148.02	235.164	197.36	185.6	258.445	204.956
P0DQR1|VKT3_PALCA	Kunitz-like toxin PcKuz3 [P0DQR1.1]	DN3893_c0_g1_i6	Kunitz-like toxin PcKuz3 [P0DQR1.1] DN3893_c0_g1_i6	1.804	6.067	8.823	1.07	1.386	0.709	1.218	0.604	1.204
PFX16532.1	Multidrug and toxin extrusion protein 2 [PFX16532.1]	DN9268_c1_g1_i3	Multidrug and toxin extrusion protein 2 [PFX16532.1] DN9268_c1_g1_i3	32.311	18.372	8.747	38.381	7.474	7.048	28.458	11.144	12.867
KAJ7331228.1	multi-organism toxin transport [KAJ7331228.1]	DN410_c0_g1_i2	multi-organism toxin transport [KAJ7331228.1] DN410_c0_g1_i2	4.596	9.273	0	8.492	11.821	0	1.185	13.682	0
KAJ7331228.1	multi-organism toxin transport [KAJ7331228.1]	DN410_c0_g1_i3	multi-organism toxin transport [KAJ7331228.1] DN410_c0_g1_i3	9.627	15.177	19.169	5.8	12.624	20.593	1.934	10.964	23.795
KAJ7331228.1	multi-organism toxin transport [KAJ7331228.1]	DN410_c0_g1_i4	multi-organism toxin transport [KAJ7331228.1] DN410_c0_g1_i4	1.585	1.599	2.708	0.964	2.039	0.207	8.769	1.492	1.212
K7Z9Q9|VMP_NEMVE	Nematocyst expressed protein 6 [K7Z9Q9.1]	DN113_c1_g1_i1	Nematocyst expressed protein 6 [K7Z9Q9.1] DN113_c1_g1_i1	54.601	41.793	50.949	25.839	53.027	22.527	31.229	21.204	31.85
P0DQR6|SHKL1_NEMVE	Neurotoxin ShK-like1 [P0DQR6.1]	DN3440_c0_g1_i1	Neurotoxin ShK-like1 [P0DQR6.1] DN3440_c0_g1_i1	42.512	85.158	16.879	30.597	303.133	121.88	30.498	153.908	92.71
XP_031560359.1	ophiophagus venom factor-like [XP_031560359.1]	DN781_c0_g1_i62	ophiophagus venom factor-like [XP_031560359.1] DN781_c0_g1_i62	19.592	14.447	39.152	24.835	28.771	11.849	22.904	0	10.712
A7LCJ2|PA2_URTCR	Phospholipase A2 A2-actitoxin-Ucs2a [A7LCJ2.1]	DN8849_c0_g1_i3	Phospholipase A2 A2-actitoxin-Ucs2a [A7LCJ2.1] DN8849_c0_g1_i3	20.866	20.736	9.678	21.9	63.097	36.204	17.141	24.824	13.896
XP_015758456.1	PREDICTED: three-finger toxin W-IV-like [XP_015758456.1]	DN2060_c0_g4_i3	PREDICTED: three-finger toxin W-IV-like [XP_015758456.1] DN2060_c0_g4_i3	91.617	99.397	131.422	81.651	202.602	195.738	99.242	101.866	147.913
XP_015750101.1	PREDICTED: venom dipeptidyl peptidase 4-like [XP_015750101.1]	DN2848_c4_g1_i3	PREDICTED: venom dipeptidyl peptidase 4-like [XP_015750101.1] DN2848_c4_g1_i3	12.573	15.21	12.281	14.818	6.843	13.708	8.542	15.568	19.742
XP_001630599.1	ras-related C3 botulinum toxin substrate 1 [XP_001630599.1]	DN4328_c0_g1_i2	ras-related C3 botulinum toxin substrate 1 [XP_001630599.1] DN4328_c0_g1_i2	123.867	107.769	115.696	109.986	108.493	116.612	149.104	176.236	152.504
XP_057311542.1	ras-related C3 botulinum toxin substrate 1 isoform X1 [XP_057311542.1]	DN3128_c0_g1_i1	ras-related C3 botulinum toxin substrate 1 isoform X1 [XP_057311542.1] DN3128_c0_g1_i1	84.644	92.591	99.62	80.144	113.918	118.553	74.692	77.102	160.004
XP_020912384.1	ras-related C3 botulinum toxin substrate 1 isoform X2 [XP_020912384.1]	DN5522_c1_g1_i2	ras-related C3 botulinum toxin substrate 1 isoform X2 [XP_020912384.1] DN5522_c1_g1_i2	444.301	473.995	428.624	377.134	487.467	453.591	482.902	497.655	483.991
PFX16435.1	Snake venom metalloprotease inhibitor 02D01 [PFX16435.1]	DN1230_c0_g1_i1	Snake venom metalloprotease inhibitor 02D01 [PFX16435.1] DN1230_c0_g1_i1	33.785	34.726	40.884	39.456	48.542	35.405	33.202	27.621	30.706
PFX16435.1	Snake venom metalloprotease inhibitor 02D01 [PFX16435.1]	DN165502_c0_g1_i1	Snake venom metalloprotease inhibitor 02D01 [PFX16435.1] DN165502_c0_g1_i1	56.79	48.851	93.527	52.2	45.057	65.371	74.811	54.302	46.122
PFX16435.1	Snake venom metalloprotease inhibitor 02D01 [PFX16435.1]	DN6308_c0_g2_i1	Snake venom metalloprotease inhibitor 02D01 [PFX16435.1] DN6308_c0_g2_i1	199.933	51.099	0.372	141.567	47.356	0.082	131.286	100.495	0.247
XP_047134951.1	snake venom metalloproteinase-disintegrin-like mocarhagin isoform X2 [XP_047134951.1]	DN7322_c0_g2_i6	snake venom metalloproteinase-disintegrin-like mocarhagin isoform X2 [XP_047134951.1] DN7322_c0_g2_i6	22.574	19.283	34.187	14.744	25.847	32.658	22.877	20.332	35.613
P86468|TX150_BUNCI	Toxin Bcs III 15.09 [P86468.1]	DN5245_c0_g1_i1	Toxin Bcs III 15.09 [P86468.1] DN5245_c0_g1_i1	9.056	18.619	13.777	7.8	13.761	13.708	9.887	20.141	18.78
P69945|AETX3_ANEER	U-actitoxin-Aer2b [P69945.1]	DN3333_c0_g2_i16	U-actitoxin-Aer2b [P69945.1] DN3333_c0_g2_i16	159.6	239.915	0.417	109.718	1907.75	1.399	260.254	585.361	2.22
P69945|AETX3_ANEER	U-actitoxin-Aer2b [P69945.1]	DN3333_c0_g2_i5	U-actitoxin-Aer2b [P69945.1] DN3333_c0_g2_i5	0	123.869	0.84	1.904	779.036	7.933	0	337.696	9.5
P0DMZ3|TX8A_ANEVI	U-actitoxin-Avd8a [P0DMZ3.1]	DN4435_c2_g1_i1	U-actitoxin-Avd8a [P0DMZ3.1] DN4435_c2_g1_i1	583.763	1721.83	1382.64	626.891	993.582	2298.67	1204.99	3601.73	2303.51
P0DMZ6|TX8D_ANEVI	U-actitoxin-Avd8d [P0DMZ6.1]	DN1717_c0_g1_i1	U-actitoxin-Avd8d [P0DMZ6.1] DN1717_c0_g1_i1	76.395	137.836	110.28	50.334	82.345	170.69	48.5	110.721	172.471
XP_068722772.1	venom allergen 3-like [XP_068722772.1]	DN2006_c1_g1_i1	venom allergen 3-like [XP_068722772.1] DN2006_c1_g1_i1	242.065	333.087	160.689	393.979	356.406	607.743	268.78	872.444	249.613
XP_020910707.1	venom allergen 5 [XP_020910707.1]	DN1928_c0_g3_i1	venom allergen 5 [XP_020910707.1] DN1928_c0_g3_i1	41.066	0.664	1.795	39.017	0.813	3.842	26.444	0.314	2.782
CAB4045518.1	venom dipeptidyl peptidase 4 isoform X2 [CAB4045518.1]	DN100_c0_g1_i2	venom dipeptidyl peptidase 4 isoform X2 [CAB4045518.1] DN100_c0_g1_i2	27.344	22.183	23.272	20.926	18.105	18.902	19.347	16.511	15.105
XP_074617199.1	venom factor-like isoform X1 [XP_074617199.1]	DN1978_c0_g1_i1	venom factor-like isoform X1 [XP_074617199.1] DN1978_c0_g1_i1	60.772	19.856	39.205	27.401	27.434	24.214	48.804	22.8	36.311
XP_074617199.1	venom factor-like isoform X1 [XP_074617199.1]	DN2216_c0_g1_i1	venom factor-like isoform X1 [XP_074617199.1] DN2216_c0_g1_i1	195.021	101.673	143.807	97.481	62.391	75.272	138.16	73.486	84.14
XP_074617199.1	venom factor-like isoform X1 [XP_074617199.1]	DN884_c1_g1_i1	venom factor-like isoform X1 [XP_074617199.1] DN884_c1_g1_i1	223.205	185.098	233.518	105.548	159.84	159.763	244.946	217.35	168.685
KXJ12747.1	Venom protein 302 [KXJ12747.1]	DN19_c0_g1_i1	Venom protein 302 [KXJ12747.1] DN19_c0_g1_i1	349.522	445.691	481.764	322.435	871.254	548.241	319.679	424.533	609.304
CAB3988033.1	Venom prothrombin activator omicarin-C non-catalytic subunit [CAB3988033.1]	DN562_c0_g1_i6	Venom prothrombin activator omicarin-C non-catalytic subunit [CAB3988033.1] DN562_c0_g1_i6	6.671	5.224	7.969	5.198	3.502	2.561	7.309	5.495	4.813
KXJ15940.1	Venom prothrombin activator oscutarin-C non-catalytic subunit [KXJ15940.1]	DN689_c1_g2_i1	Venom prothrombin activator oscutarin-C non-catalytic subunit [KXJ15940.1] DN689_c1_g2_i1	35.865	35.449	21.71	44.209	30.821	33.997	29.949	73.75	42.122
PFX24321.1	Venom prothrombin activator oscutarin-C non-catalytic subunit [PFX24321.1]	DN27763_c0_g1_i2	Venom prothrombin activator oscutarin-C non-catalytic subunit [PFX24321.1] DN27763_c0_g1_i2	18.465	52.814	7.428	44.019	323.689	299.533	24.438	155.096	66.296
XP_031566310.1	venom prothrombin activator oscutarin-C non-catalytic subunit-like isoform X1 [XP_031566310.1]	DN246_c1_g4_i2	venom prothrombin activator oscutarin-C non-catalytic subunit-like isoform X1 [XP_031566310.1] DN246_c1_g4_i2	16.522	33.33	41.459	9.221	35.667	75.401	16.951	73.588	110.838
XP_031566310.1	venom prothrombin activator oscutarin-C non-catalytic subunit-like isoform X1 [XP_031566310.1]	DN246_c1_g5_i1	venom prothrombin activator oscutarin-C non-catalytic subunit-like isoform X1 [XP_031566310.1] DN246_c1_g5_i1	5.182	7.847	11.787	2.91	11.054	22.652	5.376	20.423	35.116
XP_020900406.1	venom prothrombin activator pseutarin-C non-catalytic subunit [XP_020900406.1]	DN1135_c0_g1_i1	venom prothrombin activator pseutarin-C non-catalytic subunit [XP_020900406.1] DN1135_c0_g1_i1	6.416	13.72	7.808	6.145	16.821	6.286	7.172	4.025	6.777
XP_020900406.1	venom prothrombin activator pseutarin-C non-catalytic subunit [XP_020900406.1]	DN7885_c0_g1_i2	venom prothrombin activator pseutarin-C non-catalytic subunit [XP_020900406.1] DN7885_c0_g1_i2	19.599	11.356	6.94	15.695	8.046	9.027	18.054	13.881	11.65
XP_020607868.1	venom prothrombin activator pseutarin-C non-catalytic subunit-like isoform X1 [XP_020607868.1]	DN690_c1_g6_i2	venom prothrombin activator pseutarin-C non-catalytic subunit-like isoform X1 [XP_020607868.1] DN690_c1_g6_i2	37.755	19.46	33.428	23.098	18.517	16.611	30.365	23.972	19.413

## Sheet: Rcr-TPM
		0_hour	12_hour	48_hour
TRINITY_DN52572_c0_g1_i2	DELTA-sagatoxin-Srs1a [Q86FQ0]	347.728	774.513	438.57
TRINITY_DN8892_c0_g1_i2	U-actitoxin-Avd8d [P0DMZ3]	177.847	237.524	655.506
TRINITY_DN28397_c0_g1_i12	snake venom metalloproteinase H4-like [XP_031573922.1]	2.99678	571.877	220.859
TRINITY_DN7184_c0_g1_i2	U-actitoxin-Avd8a [P0DMZ3]	438.632	555.428	511.971
TRINITY_DN26808_c0_g1_i9	U-stichotoxin-Hau2a [A0A0P0UTI6]	5.19159	476.313	75.1128
TRINITY_DN52572_c0_g1_i4	DELTA-sagatoxin-Srs1a [Q86FQ0]	104.037	328.214	220.111
TRINITY_DN7184_c0_g1_i6	U-actitoxin-Avd8a [P0DMZ3]	219.553	64.4434	129.489
TRINITY_DN8892_c0_g1_i4	U-actitoxin-Avd8d [P0DMZ6]	82.1672	131.131	209.053
TRINITY_DN30344_c0_g1_i3	ras-related C3 botulinum toxin substrate 1 isoform X2 [XP_020912384.1]	52.3631	195.842	165.797
TRINITY_DN8892_c0_g1_i1	U-actitoxin-Avd8d [P0DMZ6]	176.875	117.616	146.291
TRINITY_DN26808_c0_g1_i4	U-stichotoxin-Hau2a [A0A0P0UTI6]	1.678	137.653	25.1637
TRINITY_DN22266_c0_g2_i3	Venom protein 302 [KXJ12747.1]	27.8778	124.371	86.6364
TRINITY_DN3100_c0_g1_i21	Cerianthid toxin candidate [QNH72416.1]	14.9036	70.8895	84.2565
TRINITY_DN7651_c2_g1_i7	astacin-like metalloprotease toxin 1 [XP_001624097.3]	33.5878	81.2391	49.8308
TRINITY_DN4832_c0_g1_i4	Pi-phymatoxin-Pcf1a [C0HJB1]	70.8937	6.61259	4.49517
TRINITY_DN22266_c0_g2_i2	Venom protein 302 [KXJ12747.1]	22.2336	70.6445	65.1521
TRINITY_DN1463_c0_g1_i2	venom factor-like isoform X1 [XP_074617199.1]	21.6966	42.6733	63.2018
TRINITY_DN3895_c2_g1_i2	venom factor-like isoform X1 [XP_074617199.1]	43.657	49.3832	52.5325
TRINITY_DN45969_c0_g1_i2	U-actitoxin-Avd8d [P0DMZ6]	50.1403	9.6368	21.6804
TRINITY_DN22789_c1_g1_i3	Cerianthid toxin candidate [QNH72490.1]	47.6537	1.41411	2.7266
TRINITY_DN1149_c1_g1_i6	Cerianthid toxin candidate [QNH72470.1]	43.1299	12.251	5.55964
TRINITY_DN7707_c0_g1_i1	Cerianthid toxin candidate [QNH72377.1]	15.349	26.1309	42.3733
TRINITY_DN12631_c0_g1_i13	venom prothrombin activator pseutarin-C [XP_067043521.1]	15.7948	36.1597	31.2609
TRINITY_DN11569_c0_g1_i2	venom factor-like isoform X1 [XP_074617199.1]	12.318	23.0615	32.0527
TRINITY_DN89483_c0_g1_i7	Cerianthid toxin candidate [QNH72511.1]	23.1505	12.0905	31.6284
TRINITY_DN8259_c0_g1_i3	Structural toxin peptide sea anemone type 9a [P0DY44]	29.5213	3.40974	1.5796
TRINITY_DN4832_c0_g1_i3	Pi-phymatoxin-Pcf1a [C0HJB1]	18.3563	28.3279	10.1566
TRINITY_DN14081_c0_g1_i7	U-actitoxin-Avd3n [P0DN15]	23.5695	0.856194	3.96342
TRINITY_DN8165_c0_g1_i9	Cerianthid toxin candidate [QNH72548.1]	22.5769	11.6863	13.533
TRINITY_DN34497_c0_g1_i9	Cerianthid toxin candidate [QNH72562.1]	22.4697	0	0
TRINITY_DN32727_c0_g1_i9	U-actitoxin-Avd9a [P0DN00]	0	20.1096	1.17634
TRINITY_DN43915_c1_g1_i2	DELTA-actitoxin-Aeq1b [Q93109]	4.71786	16.1992	19.4175
TRINITY_DN17430_c0_g1_i8	kunitz-like toxin PcKuz1 [XP_066027390.1]	18.0142	0	2.7618
TRINITY_DN18128_c0_g1_i2	kunitz/BPTI-like toxin [XP_028517039.1]	17.9713	8.22041	2.45113
TRINITY_DN22346_c1_g1_i3	venom prothrombin activator vestarin-D2-like [XP_022810508.1]	1.15173	17.7348	7.77875
TRINITY_DN85665_c0_g1_i5	Kappa-actitoxin-Bcs3b [C0HJC3]	0	17.3658	7.46786
TRINITY_DN1313_c4_g1_i11	Ceranthid toxin candidate [QNH72525.1]	1.00587	17.3139	10.0855
TRINITY_DN94_c0_g1_i3	Ceranthid toxin candidate [QNH72402.1]	1.95723	16.5689	2.95453
TRINITY_DN4832_c0_g1_i1	Pi-phymatoxin-Pcf1a [C0HJB1]	16.3912	14.2145	7.88954
TRINITY_DN26808_c0_g1_i6	U-stichotoxin-Hau2a [A0A0P0UTI6]	0	16.1046	0
TRINITY_DN43915_c1_g1_i8	DELTA-actitoxin-Aeq1b [Q93109]	0	15.3303	8.99733
TRINITY_DN6976_c1_g1_i8	Ceranthid toxin candidate [QNH72468.1]	8.44251	14.7254	12.1859
TRINITY_DN26808_c0_g1_i10	U-stichotoxin-Hau2a [A0A0P0UTI6]	0	14.6679	0.580075
TRINITY_DN298_c0_g1_i13	anthrax toxin receptor-like [XP_028519744.1]	14.5806	4.47547	7.21652
TRINITY_DN126716_c0_g1_i5	U-actitoxin-Avd8e [P0DMZ7]	4.81772	2.77779	14.1819
TRINITY_DN7651_c2_g1_i5	astacin-like metalloprotease toxin 1 [XP_001624097.3]	0	14.0096	0
TRINITY_DN6570_c0_g1_i13	venom prothrombin activator vestarin-D1-like [XP_057292120.1]	13.361	4.07314	4.84955
TRINITY_DN11569_c0_g1_i1	venom factor-like isoform X1 [XP_074617199.1]	0.227532	13.1279	8.64066
TRINITY_DN422_c0_g1_i1	anthrax toxin receptor 1-like [XP_031574570.1]	0.2101	11.6925	6.02217
TRINITY_DN5555_c0_g1_i6	Insulin-like peptide IlO1_i1 [P0DY19]	0	11.3035	4.45919
TRINITY_DN1149_c1_g1_i3	Cerianthid toxin candidate [QNH72521.1]	5.1255	11.2376	10.8861
TRINITY_DN11046_c0_g1_i1	astacin-like metalloprotease toxin 2 [XP_031567488.1]	1.5804	10.8368	9.01538
TRINITY_DN3336_c0_g1_i11	Nematocyst expressed protein 6 [K7Z9Q9]	1.65995	4.73947	10.3257
TRINITY_DN15780_c0_g1_i5	type III potassium channel toxin protein [ALL34540.1]	10.2296	0.560255	0
TRINITY_DN1314_c1_g2_i1	ras-related C3 botulinum toxin substrate 1 [XP_001630599.1]	10.2001	7.42554	4.0824
TRINITY_DN8793_c0_g1_i12	venom allergen 3-like [XP_068722772.1]	0	10.1884	2.13774

## Sheet: Rcr-TMM
	0_hour	12_hour	48_hour
DELTA-sagatoxin-Srs1a [Q86FQ0] DN52572_c0_g1_i2	323.165	703.722	519.376
U-actitoxin-Avd8d [P0DMZ6] DN8892_c0_g1_i2	165.284	215.814	776.283
snake venom metalloproteinase H4-like [XP_031573922.1] DN28397_c0_g1_i12	2.785	519.607	261.552
U-actitoxin-Avd8a [P0DMZ3] DN7184_c0_g1_i2	407.647	504.662	606.301
U-stichotoxin-Hau2a [A0A0P0UTI6] DN26808_c0_g1_i9	4.825	432.778	88.952
DELTA-sagatoxin-Srs1a [Q86FQ0] DN52572_c0_g1_i4	96.688	298.215	260.666
U-actitoxin-Avd8a [P0DMZ3] DN7184_c0_g1_i6	204.044	58.553	153.347
U-actitoxin-Avd8d [P0DMZ6] DN8892_c0_g1_i4	76.363	119.146	247.571
ras-related C3 botulinum toxin substrate 1 isoform X2 [XP_020912384.1] DN30344_c0_g1_i3	48.664	177.942	196.345
U-actitoxin-Avd8d [P0DMZ6] DN8892_c0_g1_i1	164.381	106.866	173.245
U-stichotoxin-Hau2a [A0A0P0UTI6] DN26808_c0_g1_i4	1.559	125.071	29.8
Venom protein 302 [KXJ12747.1] DN22266_c0_g2_i3	25.909	113.003	102.599
Cerianthid toxin candidate [QNH72416.1] DN3100_c0_g1_i21	13.851	64.41	99.781
astacin-like metalloprotease toxin 1 [XP_001624097.3] DN7651_c2_g1_i7	31.215	73.814	59.012
Pi-phymatoxin-Pcf1a [C0HJB1] DN4832_c0_g1_i4	65.886	6.008	5.323
Venom protein 302 [KXJ12747.1] DN22266_c0_g2_i2	20.663	64.188	77.156
venom factor-like isoform X1 [XP_074617199.1] DN1463_c0_g1_i2	20.164	38.773	74.847
venom factor-like isoform X1 [XP_074617199.1] DN3895_c2_g1_i2	40.573	44.87	62.212
U-actitoxin-Avd8d [P0DMZ6] DN45969_c0_g1_i2	46.598	8.756	25.675
Cerianthid toxin candidate [QNH72490.1] DN22789_c1_g1_i3	44.287	1.285	3.229
Cerianthid toxin candidate [QNH72470.1] DN1149_c1_g1_i6	40.083	11.131	6.584
Cerianthid toxin candidate [QNH72377.1] DN7707_c0_g1_i1	14.265	23.743	50.181
venom prothrombin activator pseutarin-C [XP_067043521.1] DN12631_c0_g1_i13	14.679	32.855	37.021
venom factor-like isoform X1 [XP_074617199.1] DN11569_c0_g1_i2	11.448	20.954	37.958
Cerianthid toxin candidate [QNH72511.1] DN89483_c0_g1_i7	21.515	10.985	37.456
Structural toxin peptide sea anemone type 9a [P0DY44] DN8259_c0_g1_i3	27.436	3.098	1.871
Pi-phymatoxin-Pcf1a [C0HJB1] DN4832_c0_g1_i3	17.06	25.739	12.028
U-actitoxin-Avd3n [P0DN15] DN14081_c0_g1_i7	21.905	0.778	4.694
Cerianthid toxin candidate [QNH72548.1] DN8165_c0_g1_i9	20.982	10.618	16.026
Cerianthid toxin candidate [QNH72562.1] DN34497_c0_g1_i9	20.882	0	0
U-actitoxin-Avd9a [P0DN00] DN32727_c0_g1_i9	0	18.272	1.393
DELTA-actitoxin-Aeq1b [Q93109] DN43915_c1_g1_i2	4.385	14.719	22.995
kunitz-like toxin PcKuz1 [XP_066027390.1] DN17430_c0_g1_i8	16.742	0	3.271
kunitz/BPTI-like toxin [XP_028517039.1] DN18128_c0_g1_i2	16.702	7.469	2.903
venom prothrombin activator vestarin-D2-like [XP_022810508.1] DN22346_c1_g1_i3	1.07	16.114	9.212
Kappa-actitoxin-Bcs3b [C0HJC3] DN85665_c0_g1_i5	0	15.779	8.844
Ceranthid toxin candidate [QNH72525.1] DN1313_c4_g1_i11	0.935	15.731	11.944
Ceranthid toxin candidate [QNH72402.1] DN94_c0_g1_i3	1.819	15.054	3.499
Pi-phymatoxin-Pcf1a [C0HJB1] DN4832_c0_g1_i1	15.233	12.915	9.343
U-stichotoxin-Hau2a [A0A0P0UTI6] DN26808_c0_g1_i6	0	14.633	0
DELTA-actitoxin-Aeq1b [Q93109] DN43915_c1_g1_i8	0	13.929	10.655
Ceranthid toxin candidate [QNH72468.1] DN6976_c1_g1_i8	7.846	13.379	14.431
U-stichotoxin-Hau2a [A0A0P0UTI6] DN26808_c0_g1_i10	0	13.327	0.687
anthrax toxin receptor-like [XP_028519744.1] DN298_c0_g1_i13	13.551	4.066	8.546
U-actitoxin-Avd8e [P0DMZ7] DN126716_c0_g1_i5	4.477	2.524	16.795
astacin-like metalloprotease toxin 1 [XP_001624097.3] DN7651_c2_g1_i5	0	12.729	0
venom prothrombin activator vestarin-D1-like [XP_057292120.1] DN6570_c0_g1_i13	12.417	3.701	5.743
venom factor-like isoform X1 [XP_074617199.1] DN11569_c0_g1_i1	0.211	11.928	10.233
anthrax toxin receptor 1-like [XP_031574570.1] DN422_c0_g1_i1	0.195	10.624	7.132
Insulin-like peptide IlO1_i1 [P0DY19] DN5555_c0_g1_i6	0	10.27	5.281
Cerianthid toxin candidate [QNH72521.1] DN1149_c1_g1_i3	4.763	10.21	12.892
astacin-like metalloprotease toxin 2 [XP_031567488.1] DN11046_c0_g1_i1	1.469	9.846	10.676
Nematocyst expressed protein 6 [K7Z9Q9] DN3336_c0_g1_i11	1.543	4.306	12.228
type III potassium channel toxin protein [ALL34540.1] DN15780_c0_g1_i5	9.507	0.509	0
ras-related C3 botulinum toxin substrate 1 [XP_001630599.1] DN1314_c1_g2_i1	9.48	6.747	4.835
venom allergen 3-like [XP_068722772.1] DN8793_c0_g1_i12	0	9.257	2.532

## Sheet: Sha-TPM
			0_hour	12_hour	48_hour
sp|P0DMZ6|TX8D_ANEVI	TRINITY_DN43333_c0_g1_i6	U-actitoxin-Avd8d [P0DMZ6]	657.373	346.652	504.743
sp|B2G331|VKT2B_RADCR	TRINITY_DN1948_c0_g1_i37	TauPI-stichotoxin-Hcr2b [B2G331]	41.709	0	317.029
sp|C0HJU6|VKT2F_RADCR	TRINITY_DN109850_c0_g1_i3	PI-stichotoxin-Hcr2f [C0HJU6]	90.2589	0	226.375
sp|C0HLS4|BDSB5_HETMG	TRINITY_DN2999_c0_g1_i15	Pi-stichotoxin-Hmg5a [C0HLS4]	22.3933	2.60577	119.674
sp|B2G331|VKT2B_RADCR	TRINITY_DN1948_c0_g1_i20	TauPI-stichotoxin-Hcr2b [B2G331]	20.4511	0	113.69
sp|P0DY41|KTX1_CALPY	TRINITY_DN5944_c12_g1_i12	KTx type I [P0DY41]	13.0294	93.7817	1.50023
sp|A7LCJ2|PA2_URTCR	TRINITY_DN1841_c0_g1_i2	Phospholipase A2 A2-actitoxin-Ucs2a [A7LCJ2]	56.0964	89.5733	23.4701
sp|P0DMZ3|TX8A_ANEVI	TRINITY_DN6846_c0_g1_i4	U-actitoxin-Avd8a [P0DMZ3]	65.6054	22.7374	74.7812
XP_073236133.1	TRINITY_DN2987_c0_g2_i2	ras-related C3 botulinum toxin substrate 1-like [XP_073236133.1]	48.8131	49.3251	72.2873
KXJ12747.1	TRINITY_DN27358_c0_g1_i5	Venom protein 302 [KXJ12747.1]	29.4711	69.2058	33.4655
ATY39987.1	TRINITY_DN3993_c0_g2_i2	Delta-actitoxin-Ate Neurotoxin short toxin (III) [ATY39987.1]	26.9164	60.8972	11.0465
XP_031560359.1	TRINITY_DN4530_c0_g1_i26	ophiophagus venom factor-like [XP_031560359.1]	27.2542	60.6023	19.081
sp|P0DY41|KTX1_CALPY	TRINITY_DN5944_c12_g1_i2	KTx type I [P0DY41]	14.8199	1.84949	59.5606
KXJ19030.1	TRINITY_DN598_c6_g1_i11	Toxin CrTX-A [KXJ19030.1]	3.43651	0	57.3309
sp|B2G331|VKT2B_RADCR	TRINITY_DN1948_c0_g1_i22	TauPI-stichotoxin-Hcr2b [B2G331]	11.2088	0.283633	52.2776
sp|O16846|1AK_HETMG	TRINITY_DN70224_c0_g1_i1	Kappa-stichotoxin-Hmg1a [O16846]	17.8469	50.1154	48.9043
sp|B1B5I9|NA24_STIHA	TRINITY_DN993_c0_g1_i19	Delta-stichotoxin-Shd3a [B1B5I9]	49.3554	8.60347	22.7231
sp|P0DMZ6|TX8D_ANEVI	TRINITY_DN65702_c0_g1_i1	U-actitoxin-Avd8d [P0DMZ6]	35.2489	10.2743	1.66697
CAB4040961.1	TRINITY_DN3623_c0_g1_i21	venom prothrombin activator pseutarin-C [CAB4040961.1]	1.55399	0	32.8474
sp|R4ZCU1|BBHUG_URTGR	TRINITY_DN19693_c0_g1_i1	Precursor protein UG [R4ZCU1]	32.4771	9.15546	3.11864
SYZ51673.1	TRINITY_DN1449_c2_g1_i1	mRNA putative toxin [SYZ51673.1]	3.96968	30.9998	0
sp|P84919|BDS2A_BUNCI	TRINITY_DN35954_c0_g2_i4	U-actitoxin-Bcs2a [P84919]	6.50329	28.6735	10.0921
ALL34550.1	TRINITY_DN1110_c0_g1_i3	type III potassium channel toxin protein [ALL34550.1]	8.4739	28.125	8.13749
QNH72445.1	TRINITY_DN835_c4_g1_i3	Cerianthid toxin candidate [QNH72445.1]	26.1741	23.0267	22.9846
XP_067043519.1	TRINITY_DN8916_c0_g2_i4	venom prothrombin activator oscutarin-C non-catalytic subunit-like isoform X1 [XP_067043519.1]	1.12657	4.47263	25.7498
sp|A0A0P0UTJ1|TX1A_HETAU	TRINITY_DN586_c0_g1_i1	U-stichotoxin-Hau1a [A0A0P0UTJ1]	25.7194	13.1118	21.0702
XP_046845945.1	TRINITY_DN13_c1_g1_i4	cysteine-rich venom protein pseudechetoxin-like [XP_046845945.1]	2.82634	8.48323	24.9497
XP_015758456.1	TRINITY_DN3255_c0_g1_i2	three-finger toxin W-IV-like [XP_015758456.1]	9.35157	1.32297	24.9283
QNH72465.1	TRINITY_DN13728_c2_g1_i4	Cerianthid toxin candidate [QNH72465.1]	22.3325	24.9213	0
QNH72453.1	TRINITY_DN13728_c2_g1_i2	Cerianthid toxin candidate [QNH72453.1]	9.76083	24.77	0
sp|P61542|BDS2_ANTEL	TRINITY_DN69_c0_g1_i30	Pi-actitoxin-Ael2b [P61542]	12.7113	4.34521	24.1473
XP_067031485.1	TRINITY_DN8253_c0_g1_i1	dermonecrotic toxin LlSicTox-alphaIII2-like [XP_067031485.1]	24.0174	20.9748	8.14607
sp|B2G331|VKT2B_RADCR	TRINITY_DN1948_c0_g1_i39	TauPI-stichotoxin-Hcr2b [B2G331]	23.9325	15.376	0
sp|E2S062|K1A_STIHA	TRINITY_DN3633_c0_g1_i3	Kappa-stichotoxin-Shd5a [E2S062]	6.90587	1.43247	23.562
XP_015758456.1	TRINITY_DN3255_c0_g1_i1	three-finger toxin W-IV-like [XP_015758456.1]	2.6916	22.6047	0
KXJ12747.1	TRINITY_DN27358_c0_g1_i2	Venom protein 302 [KXJ12747.1]	11.1566	0	20.1711
ATY39985.1	TRINITY_DN57647_c0_g2_i1	U-actitoxin-Ave venom kunitz potassium channel toxin type 2 [ATY39985.1]	20.0099	18.595	1.80465
sp|E2S062|K1A_STIHA	TRINITY_DN70224_c0_g1_i3	Kappa-stichotoxin-Shd5a [E2S062]	4.34297	0	19.8892
sp|Q9U6X1|ACT2A_HETMG	TRINITY_DN893_c0_g1_i1	DELTA-stichotoxin-Hmg2a [Q9U6X1]	10.8892	0	19.662
QNH72454.1	TRINITY_DN124707_c0_g1_i1	Cerianthid toxin candidate [QNH72454.1]	17.4899	14.0595	15.6304
QNH72490.1	TRINITY_DN1863_c0_g1_i1	Cerianthid toxin candidate [QNH72490.1]	13.2979	11.2989	17.1468
XP_031565659.1	TRINITY_DN4430_c2_g1_i4	ophiophagus venom factor-like [XP_031565659.1]	0.693751	0.591889	16.2723
sp|P86468|TX150_BUNCI	TRINITY_DN50589_c2_g1_i2	Toxin Bcs III 15.09 [P86468]	16.0469	2.48244	0.299642
NDJ93961.1	TRINITY_DN952_c0_g1_i1	acid phosphatase [NDJ93961.1]	15.2809	3.59146	15.7513
QNH72496.1	TRINITY_DN36_c1_g1_i2	Cerianthid toxin candidate [QNH72496.1]	6.23416	6.00904	15.5759
sp|G0W2I1|BDS3D_BUNGR	TRINITY_DN5750_c0_g1_i4	U-actitoxin-Bgr3d [G0W2I1]	7.16648	5.65478	15.5325
sp|Q9U6X1|ACT2A_HETMG	TRINITY_DN893_c0_g1_i27	DELTA-stichotoxin-Hmg2a [Q9U6X1]	3.94704	15.5191	1.15384
QNH72412.1	TRINITY_DN1795_c4_g2_i1	Cerianthid toxin candidate [QNH72412.1]	8.65289	13.1065	15.3297
sp|C0HJU6|VKT2F_RADCR	TRINITY_DN109850_c0_g1_i1	PI-stichotoxin-Hcr2f [C0HJU6]	3.57553	0	15.3174
CAB4003635.1	TRINITY_DN21648_c0_g1_i2	toxin Bro [CAB4003635.1]	8.94538	9.34069	15.2365
QNH72522.1	TRINITY_DN6281_c0_g2_i3	Cerianthid toxin candidate [QNH72522.1]	4.84084	14.9853	4.25781
sp|O16846|1AK_HETMG	TRINITY_DN3633_c0_g1_i4	Kappa-stichotoxin-Hmg1a [O16846]	5.69475	0.477491	14.5575
sp|Q8WS88|PA2_ADAPA	TRINITY_DN17904_c0_g1_i6	Phospholipase A2 A2-hormotoxin-Apt1a [Q8WS88]	3.43129	14.5342	6.04593
sp|G0W2I1|BDS3D_BUNGR	TRINITY_DN5750_c0_g1_i1	U-actitoxin-Bgr3d [G0W2I1]	4.77979	1.91678	13.832
QNH72462.1	TRINITY_DN9794_c0_g1_i1	Cerianthid toxin candidate [QNH72462.1]	10.6585	13.5983	8.50472
sp|P0DMZ6|TX8D_ANEVI	TRINITY_DN43333_c0_g1_i3	U-actitoxin-Avd8d [P0DMZ6]	13.5209	2.95608	10.0479
XP_066027390.1	TRINITY_DN5139_c0_g2_i1	kunitz-like toxin PcKuz1 [XP_066027390.1]	9.535	13.5022	11.7669
XP_031574570.1	TRINITY_DN1967_c0_g1_i9	anthrax toxin receptor 1-like [XP_031574570.1]	1.29961	0.973779	12.7448
PFX32553.1	TRINITY_DN8043_c0_g1_i2	Toxin PsTX-60B [PFX32553.1]	12.2949	11.8269	11.4848
sp|A7LCJ2|PA2_URTCR	TRINITY_DN1841_c0_g1_i12	Phospholipase A2 A2-actitoxin-Ucs2a [A7LCJ2]	12.202	6.60475	9.72207
QNH72377.1	TRINITY_DN14993_c0_g1_i4	Cerianthid toxin candidate [QNH72377.1]	0.344728	0.564518	11.9996
QNH72488.1	TRINITY_DN50428_c0_g2_i1	Cerianthid toxin candidate [QNH72488.1]	7.6009	11.8723	7.70695
XP_046845830.1	TRINITY_DN48279_c0_g1_i1	venom phosphodiesterase 2-like [XP_046845830.1]	8.08143	8.36146	11.0405
QDA01863.1	TRINITY_DN3550_c1_g1_i2	sodium ion channel toxin [QDA01863.1]	7.76441	10.9838	0
sp|C0HK75|BDS2_PHYCF	TRINITY_DN17660_c0_g1_i6	Toxin PhcrTx2 [C0HK75]	2.85897	10.9554	0
sp|C3TS07|STXA_ANEVI	TRINITY_DN3870_c0_g1_i3	Delta-actitoxin-Avd2c [C3TS07]	10.8227	0.902867	0
QNH72483.1	TRINITY_DN13444_c2_g1_i1	Cerianthid toxin candidate [QNH72483.1]	5.5998	1.06349	10.735
sp|P0DY19|INS_OULSP	TRINITY_DN32279_c0_g1_i4	Insulin-like peptide IlO1_i1 [P0DY19]	6.17303	10.1306	0
QNH72445.1	TRINITY_DN36_c0_g1_i3	Cerianthid toxin candidate [QNH72445.1]	8.00262	5.38442	10.1227
XP_015758379.1	TRINITY_DN339_c1_g1_i12	astacin-like metalloprotease toxin 1 [XP_015758379.1]	10.0672	0.463622	9.9414
XP_065654871.1	TRINITY_DN13852_c0_g1_i13	hydra actinoporin-like toxin 6 isoform X2 [XP_065654871.1]	5.45501	10.0652	1.6612

## Sheet: Sha-TMM
	0_hour	12_hour	48_hour
acid phosphatase [NDJ93961.1] DN952_c0_g1_i1	16.943	3.235	15.772
anthrax toxin receptor 1-like [XP_031574570.1] DN1967_c0_g1_i9	1.441	0.877	12.762
astacin-like metalloprotease toxin 1 [XP_015758379.1] DN339_c1_g1_i12	11.162	0.418	9.955
Cerianthid toxin candidate [QNH72377.1] DN14993_c0_g1_i4	0.382	0.508	12.016
Cerianthid toxin candidate [QNH72412.1] DN1795_c4_g2_i1	9.594	11.805	15.35
Cerianthid toxin candidate [QNH72445.1] DN36_c0_g1_i3	8.873	4.85	10.136
Cerianthid toxin candidate [QNH72445.1] DN835_c4_g1_i3	29.021	20.74	23.015
Cerianthid toxin candidate [QNH72453.1] DN13728_c2_g1_i2	10.822	22.31	0
Cerianthid toxin candidate [QNH72454.1] DN124707_c0_g1_i1	19.392	12.663	15.651
Cerianthid toxin candidate [QNH72462.1] DN9794_c0_g1_i1	11.818	12.248	8.516
Cerianthid toxin candidate [QNH72465.1] DN13728_c2_g1_i4	24.761	22.447	0
Cerianthid toxin candidate [QNH72483.1] DN13444_c2_g1_i1	6.209	0.958	10.749
Cerianthid toxin candidate [QNH72488.1] DN50428_c0_g2_i1	8.428	10.693	7.717
Cerianthid toxin candidate [QNH72490.1] DN1863_c0_g1_i1	14.744	10.177	17.17
Cerianthid toxin candidate [QNH72496.1] DN36_c1_g1_i2	6.912	5.412	15.597
Cerianthid toxin candidate [QNH72522.1] DN6281_c0_g2_i3	5.367	13.497	4.263
cysteine-rich venom protein pseudechetoxin-like [XP_046845945.1] DN13_c1_g1_i4	3.134	7.641	24.983
Delta-actitoxin-Ate Neurotoxin short toxin (III) [ATY39987.1] DN3993_c0_g2_i2	29.844	54.85	11.061
Delta-actitoxin-Avd2c [C3TS07] DN3870_c0_g1_i3	12	0.813	0
DELTA-stichotoxin-Hmg2a [Q9U6X1] DN893_c0_g1_i1	12.074	0	19.688
DELTA-stichotoxin-Hmg2a [Q9U6X1] DN893_c0_g1_i27	4.376	13.978	1.155
Delta-stichotoxin-Shd3a [B1B5I9] DN993_c0_g1_i19	54.724	7.749	22.753
dermonecrotic toxin LlSicTox-alphaIII2-like [XP_067031485.1] DN8253_c0_g1_i1	26.63	18.892	8.157
hydra actinoporin-like toxin 6 isoform X2 [XP_065654871.1] DN13852_c0_g1_i13	6.048	9.066	1.663
Insulin-like peptide IlO1_i1 [P0DY19] DN32279_c0_g1_i4	6.844	9.125	0
Kappa-stichotoxin-Hmg1a [O16846] DN3633_c0_g1_i4	6.314	0.43	14.577
Kappa-stichotoxin-Hmg1a [O16846] DN70224_c0_g1_i1	19.788	45.139	48.97
Kappa-stichotoxin-Shd5a [E2S062] DN3633_c0_g1_i3	7.657	1.29	23.593
Kappa-stichotoxin-Shd5a [E2S062] DN70224_c0_g1_i3	4.815	0	19.916
KTx type I [P0DY41] DN5944_c12_g1_i12	14.447	84.469	1.502
KTx type I [P0DY41] DN5944_c12_g1_i2	16.432	1.666	59.64
kunitz-like toxin PcKuz1 [XP_066027390.1] DN5139_c0_g2_i1	10.572	12.161	11.783
mRNA putative toxin [SYZ51673.1] DN1449_c2_g1_i1	4.401	27.922	0
ophiophagus venom factor-like [XP_031560359.1] DN4530_c0_g1_i26	30.219	54.585	19.106
ophiophagus venom factor-like [XP_031565659.1] DN4430_c2_g1_i4	0.769	0.533	16.294
Phospholipase A2 A2-actitoxin-Ucs2a [A7LCJ2] DN1841_c0_g1_i12	13.529	5.949	9.735
Phospholipase A2 A2-actitoxin-Ucs2a [A7LCJ2] DN1841_c0_g1_i2	62.198	80.679	23.501
Phospholipase A2 A2-hormotoxin-Apt1a [Q8WS88] DN17904_c0_g1_i6	3.804	13.091	6.054
Pi-actitoxin-Ael2b [P61542] DN69_c0_g1_i30	14.094	3.914	24.18
PI-stichotoxin-Hcr2f [C0HJU6] DN109850_c0_g1_i1	3.964	0	15.338
PI-stichotoxin-Hcr2f [C0HJU6] DN109850_c0_g1_i3	100.076	0	226.677
Pi-stichotoxin-Hmg5a [C0HLS4] DN2999_c0_g1_i15	24.829	2.347	119.834
Precursor protein UG [R4ZCU1] DN19693_c0_g1_i1	36.009	8.246	3.123
ras-related C3 botulinum toxin substrate 1-like [XP_073236133.1] DN2987_c0_g2_i2	54.122	44.427	72.384
sodium ion channel toxin [QDA01863.1] DN3550_c1_g1_i2	8.609	9.893	0
TauPI-stichotoxin-Hcr2b [B2G331] DN1948_c0_g1_i20	22.675	0	113.842
TauPI-stichotoxin-Hcr2b [B2G331] DN1948_c0_g1_i22	12.428	0.255	52.347
TauPI-stichotoxin-Hcr2b [B2G331] DN1948_c0_g1_i37	46.245	0	317.453
TauPI-stichotoxin-Hcr2b [B2G331] DN1948_c0_g1_i39	26.536	13.849	0
three-finger toxin W-IV-like [XP_015758456.1] DN3255_c0_g1_i1	2.984	20.36	0
three-finger toxin W-IV-like [XP_015758456.1] DN3255_c0_g1_i2	10.369	1.192	24.962
Toxin Bcs III 15.09 [P86468] DN50589_c2_g1_i2	17.792	2.236	0.3
toxin Bro [CAB4003635.1] DN21648_c0_g1_i2	9.918	8.413	15.257
Toxin CrTX-A [KXJ19030.1] DN598_c6_g1_i11	3.81	0	57.407
Toxin PhcrTx2 [C0HK75] DN17660_c0_g1_i6	3.17	9.868	0
Toxin PsTX-60B [PFX32553.1] DN8043_c0_g1_i2	13.632	10.653	11.5
type III potassium channel toxin protein [ALL34550.1] DN1110_c0_g1_i3	9.396	25.332	8.148
U-actitoxin-Avd8a [P0DMZ3] DN6846_c0_g1_i4	72.741	20.48	74.881
U-actitoxin-Avd8d [P0DMZ6] DN43333_c0_g1_i3	14.992	2.663	10.061
U-actitoxin-Avd8d [P0DMZ6] DN43333_c0_g1_i6	728.872	312.23	505.417
U-actitoxin-Avd8d [P0DMZ6] DN65702_c0_g1_i1	39.083	9.254	1.669
U-actitoxin-Ave venom kunitz potassium channel toxin type 2 [ATY39985.1] DN57647_c0_g2_i1	22.186	16.749	1.807
U-actitoxin-Bcs2a [P84919] DN35954_c0_g2_i4	7.211	25.826	10.106
U-actitoxin-Bgr3d [G0W2I1] DN5750_c0_g1_i1	5.3	1.726	13.85
U-actitoxin-Bgr3d [G0W2I1] DN5750_c0_g1_i4	7.946	5.093	15.553
U-stichotoxin-Hau1a [A0A0P0UTJ1] DN586_c0_g1_i1	28.517	11.81	21.098
venom phosphodiesterase 2-like [XP_046845830.1] DN48279_c0_g1_i1	8.96	7.531	11.055
Venom protein 302 [KXJ12747.1] DN27358_c0_g1_i2	12.37	0	20.198
Venom protein 302 [KXJ12747.1] DN27358_c0_g1_i5	32.677	62.334	33.51
venom prothrombin activator oscutarin-C non-catalytic subunit-like isoform X1 [XP_067043519.1] DN8916_c0_g2_i4	1.249	4.029	25.784
venom prothrombin activator pseutarin-C [CAB4040961.1] DN3623_c0_g1_i21	1.723	0	32.891

## Sheet: She-TPM
	0_hour	12_hour	48_hour
U-actitoxin-Avd8d [P0DMZ6]	694.083	930.087	861.278
ras-related C3 botulinum toxin substrate 1-like isoform X1 [XP_028395254.1]	827.749	300.894	177.243
DELTA-stichotoxin-Hmg2a [Q9U6X1]	110.967	51.6256	157.336
Venom protein 302 [KXJ12747.1]	71.4896	117.62	92.4782
Alpha-actitoxin-Ms11a-4 [P0DRC3]	98.247	84.2667	58.6289
multi-organism toxin transport [KAJ7331228.1]	53.6132	32.4979	93.0573
Delta-stichotoxin-Shd3a [B1B5I9]	73.6292	37.8153	22.668
venom prothrombin activator oscutarin-C non-catalytic subunit-like isoform X1 [XP_067043519.1]	32.8078	70.7013	43.9746
venom prothrombin activator oscutarin-C non-catalytic subunit, partial [XP_028512888.1]	64.8169	64.9309	48.8095
venom factor-like isoform X1 [XP_074617199.1]	63.9222	46.7425	39.1735
Hemolytic toxin [P39088]	60.6601	22.5179	45.3401
Cerianthid toxin candidate [QNH72468.1]	26.1748	56.5645	47.567
Cerianthid toxin candidate [QNH72468.1]	26.1748	56.5645	47.567
DELTA-stichotoxin-Hmg2a [Q9U6X1]	52.2128	17.0466	41.3723
Pi-actitoxin-Ael2b [P61542]	39.504	22.87	48.6696
U-actitoxin-Avd8d [P0DMZ6]	7.94448	36.5549	45.5159
PREDICTED: astacin-like metalloprotease toxin 1 [XP_015758379.1]	45.0084	19.9485	6.47654
Small cysteine-rich protein 1 [C0H690]	42.7423	31.5841	19.3171
Alpha-actitoxin-Ms11a-4 [P0DRC3]	40.6776	23.8939	14.7073
Cerianthid toxin candidate [QNH72412.1]	38.5979	13.4204	9.26877
KTx type I [P0DY41]	37.7856	1.40815	6.72905
Kappa-stichotoxin-Hmg1a [O16846]	34.9521	9.96416	4.82992
type III potassium channel toxin protein [ALL34536.1]	34.8207	18.1682	15.4328
cysteine-rich venom protein pseudechetoxin-like [XP_046845945.1]	18.1455	31.1482	23.2566
LOW QUALITY PROTEIN: astacin-like metalloprotease toxin 5 [XP_044181821.1]	28.1815	15.6468	29.1708
Delta-stichotoxin-Shd3a [B1B5I9]	28.4903	17.305	23.8925
PI-stichotoxin-Hcr2h [P0DL86]	27.9029	17.5594	18.4777
KappaPI-stichotoxin-Shd2a [B1B5I8]	8.82843	27.2038	15.3827
Kappa-actitoxin-Ate Potassium channel toxin type 3 BDS [ATY39988.1]	6.25901	1.32059	26.8969
Phospholipase A2 A2-actitoxin-Ucs2a [A7LCJ2]	18.0119	26.7074	13.9748
venom prothrombin activator oscutarin-C non-catalytic subunit-like, partial [XP_020614239.1]	26.6239	10.8136	9.78446
cobra venom factor-like, partial [XP_031560360.1]	18.3451	25.7183	16.5448
venom factor-like isoform X1 [XP_074617199.1]	13.6291	17.5935	25.6347
Delta-actitoxin-Avd2b 2 [C3TS04]	9.05597	8.80205	24.8478
acid phosphatase [NDJ93961.1]	24.3663	13.2478	13.6599
type III potassium channel toxin protein [ALL34536.1]	14.2783	11.4436	21.8756
U-actitoxin-Aeq5a [Q3C258]	21.1475	15.9537	11.1498
Kappa-stichotoxin-Hmg1a [O16846]	20.3218	5.57747	2.3379
Cerianthid toxin candidate [QNH72453.1]	20.2654	15.728	5.59707
PI-stichotoxin-Hcr2i [A0A6B7FBD3]	17.3416	0.00259688	19.6025
Cerianthid toxin candidate [QNH72496.1]	17.8264	18.3137	18.4928
Kappa-actitoxin-Ate Potassium channel toxin type 3 BDS [ATY39988.1]	16.6059	15.3264	11.0424
Phospholipase A2 A2-hormotoxin-Apt1a [Q8WS88]	16.1121	13.3259	13.8073
venom prothrombin activator vestarin-D2 [XP_032240029.2]	4.21222	11.0626	15.5284
astacin-like metalloprotease toxin 1 [XP_058953115.2]	14.7586	12.5907	11.0047
U-actitoxin-Avd8a [P0DMZ3]	14.2219	14.057	13.2456
Cerianthid toxin candidate [QNH72377.1]	5.90083	14.1838	9.52983
Cerianthid toxin candidate [QNH72453.1]	14.1428	4.51767	9.88069
Insulin-like peptide IlO1_i1 [P0DY19]	8.9113	7.39241	13.7869
Kappa-stichotoxin-Shd1a/kappa-stichotoxin-Shd1b [P0C7W7]	10.5206	4.40183	13.5591
venom factor-like isoform X1 [XP_074617199.1]	13.3417	4.79521	5.32101
PREDICTED: astacin-like metalloprotease toxin 1 [XP_015758379.1]	12.4254	13.1477	9.16754
PI-stichotoxin-Hcr2h [P0DL86]	12.9818	11.747	2.98511
venom prothrombin activator pseutarin-C non-catalytic subunit-like isoform X3 [XP_067043521.1]	4.98688	12.3029	7.95481
Cerianthid toxin candidate [QNH72453.1]	12.0325	11.0461	6.92591
Pi/alpha-stichotoxin-Hmg5b [C0HM68]	0.596372	3.75858	11.9256
Cerianthid toxin candidate [QNH72490.1]	7.68223	6.95136	11.1556
Phospholipase A2 A2-hormotoxin-Apt1a [Q8WS88]	0	11.144	5.65885
Multidrug and toxin extrusion protein 2 [PFX16532.1]	11.1153	7.99756	4.72456
venom prothrombin activator pseutarin-C non-catalytic subunit [XP_028514230.1]	2.0538	5.74553	10.7677
Alpha-actitoxin-Ms11a-4 [P0DRC3]	7.60441	10.7032	8.36706
venom prothrombin activator pseutarin-C non-catalytic subunit-like isoform X1 [XP_046853422.1]	4.6667	4.86142	10.4742
venom factor-like isoform X1 [XP_074617199.1]	10.3578	4.59587	4.8392
venom prothrombin activator oscutarin-C non-catalytic subunit isoform X1 [XP_028512984.1]	10.2209	7.80349	5.69828
TauPI-stichotoxin-Hcr2b [B2G331]	6.81103	10.1097	2.95479

## Sheet: She-TMM
	0_hour	12_hour	48_hour
U-actitoxin-Avd8d [P0DMZ6] DN5439_c1_g1_i8	746.261	939.72	792.847
ras-related C3 botulinum toxin substrate 1-like isoform X1 [XP_028395254.1] DN3016_c0_g1_i5	889.976	304.01	163.16
DELTA-stichotoxin-Hmg2a [Q9U6X1] DN2064_c1_g1_i13	119.309	52.16	144.835
Venom protein 302 [KXJ12747.1] DN115_c0_g2_i2	76.864	118.838	85.131
Alpha-actitoxin-Ms11a-4 [P0DRC3] DN509_c0_g2_i1	105.633	85.139	53.971
multi-organism toxin transport [KAJ7331228.1] DN10527_c1_g1_i5	57.644	32.834	85.664
Delta-stichotoxin-Shd3a [B1B5I9] DN30690_c0_g1_i4	79.164	38.207	20.867
venom prothrombin activator oscutarin-C non-catalytic subunit-like isoform X1 [XP_067043519.1] DN189_c0_g1_i2	35.274	71.434	40.481
venom prothrombin activator oscutarin-C non-catalytic subunit, partial [XP_028512888.1] DN9810_c0_g1_i2	69.69	65.603	44.931
venom factor-like isoform X1 [XP_074617199.1] DN3554_c2_g1_i11	68.728	47.227	36.061
Hemolytic toxin [P39088] DN81633_c0_g1_i4	65.22	22.751	41.738
Cerianthid toxin candidate [QNH72468.1] DN12476_c0_g1_i1	28.143	57.15	43.788
Cerianthid toxin candidate [QNH72468.1] DN12476_c0_g1_i4	28.143	57.15	43.788
DELTA-stichotoxin-Hmg2a [Q9U6X1] DN2064_c1_g1_i15	56.138	17.223	38.085
Pi-actitoxin-Ael2b [P61542] DN73_c1_g1_i1	42.474	23.107	44.803
U-actitoxin-Avd8d [P0DMZ6] DN65684_c0_g1_i1	8.542	36.933	41.9
PREDICTED: astacin-like metalloprotease toxin 1 [XP_015758379.1] DN768_c0_g1_i3	48.392	20.155	5.962
Small cysteine-rich protein 1 [C0H690] DN6467_c2_g1_i17	45.955	31.911	17.782
Alpha-actitoxin-Ms11a-4 [P0DRC3] DN509_c0_g2_i2	43.736	24.141	13.539
Cerianthid toxin candidate [QNH72412.1] DN520_c9_g2_i1	41.5	13.559	8.532
KTx type I [P0DY41] DN6227_c1_g1_i10	40.626	1.423	6.194
Kappa-stichotoxin-Hmg1a [O16846] DN6368_c0_g1_i12	37.58	10.067	4.446
type III potassium channel toxin protein [ALL34536.1] DN50215_c0_g1_i5	37.438	18.356	14.207
cysteine-rich venom protein pseudechetoxin-like [XP_046845945.1] DN357_c0_g1_i2	19.51	31.471	21.409
LOW QUALITY PROTEIN: astacin-like metalloprotease toxin 5 [XP_044181821.1] DN2028_c5_g2_i2	30.3	15.809	26.853
Delta-stichotoxin-Shd3a [B1B5I9] DN30690_c0_g1_i14	30.632	17.484	21.994
PI-stichotoxin-Hcr2h [P0DL86] DN90957_c2_g1_i1	30.001	17.741	17.01
KappaPI-stichotoxin-Shd2a [B1B5I8] DN61107_c0_g1_i3	9.492	27.486	14.16
Kappa-actitoxin-Ate Potassium channel toxin type 3 BDS [ATY39988.1] DN38194_c1_g1_i15	6.73	1.334	24.76
Phospholipase A2 A2-actitoxin-Ucs2a [A7LCJ2] DN2347_c0_g1_i18	19.366	26.984	12.864
venom prothrombin activator oscutarin-C non-catalytic subunit-like, partial [XP_020614239.1] DN90452_c1_g1_i7	28.625	10.926	9.007
cobra venom factor-like, partial [XP_031560360.1] DN3554_c2_g1_i37	19.724	25.985	15.23
venom factor-like isoform X1 [XP_074617199.1] DN3554_c2_g1_i43	14.654	17.776	23.598
Delta-actitoxin-Avd2b 2 [C3TS04] DN34823_c1_g1_i7	9.737	8.893	22.874
acid phosphatase [NDJ93961.1] DN9783_c0_g2_i9	26.198	13.385	12.575
type III potassium channel toxin protein [ALL34536.1] DN3681_c4_g1_i1	15.352	11.562	20.138
U-actitoxin-Aeq5a [Q3C258] DN8518_c0_g1_i3	22.737	16.119	10.264
Kappa-stichotoxin-Hmg1a [O16846] DN6368_c0_g1_i5	21.85	5.635	2.152
Cerianthid toxin candidate [QNH72453.1] DN11869_c0_g1_i12	21.789	15.891	5.152
PI-stichotoxin-Hcr2i [A0A6B7FBD3] DN1963_c0_g1_i14	18.645	0.003	18.045
Cerianthid toxin candidate [QNH72496.1] DN884_c1_g1_i2	19.167	18.503	17.023
Kappa-actitoxin-Ate Potassium channel toxin type 3 BDS [ATY39988.1] DN38194_c1_g1_i2	17.854	15.485	10.165
Phospholipase A2 A2-hormotoxin-Apt1a [Q8WS88] DN16274_c0_g2_i2	17.323	13.464	12.71
venom prothrombin activator vestarin-D2 [XP_032240029.2] DN7182_c1_g1_i3	4.529	11.177	14.295
astacin-like metalloprotease toxin 1 [XP_058953115.2] DN10437_c4_g1_i2	15.868	12.721	10.13
U-actitoxin-Avd8a [P0DMZ3] DN133731_c0_g1_i1	15.291	14.203	12.193
Cerianthid toxin candidate [QNH72377.1] DN2943_c1_g1_i6	6.344	14.331	8.773
Cerianthid toxin candidate [QNH72453.1] DN11869_c0_g1_i4	15.206	4.564	9.096
Insulin-like peptide IlO1_i1 [P0DY19] DN100_c32_g1_i4	9.581	7.469	12.691
Kappa-stichotoxin-Shd1a/kappa-stichotoxin-Shd1b [P0C7W7] DN1994_c0_g1_i7	11.311	4.447	12.482
venom factor-like isoform X1 [XP_074617199.1] DN2300_c2_g1_i2	14.345	4.845	4.898
PREDICTED: astacin-like metalloprotease toxin 1 [XP_015758379.1] DN768_c0_g1_i1	13.359	13.284	8.439
PI-stichotoxin-Hcr2h [P0DL86] DN1963_c0_g1_i9	13.958	11.869	2.748
venom prothrombin activator pseutarin-C non-catalytic subunit-like isoform X3 [XP_067043521.1] DN189_c0_g1_i6	5.362	12.43	7.323
Cerianthid toxin candidate [QNH72453.1] DN11869_c0_g1_i9	12.937	11.161	6.376
Pi/alpha-stichotoxin-Hmg5b [C0HM68] DN2775_c2_g1_i7	0.641	3.798	10.978
Cerianthid toxin candidate [QNH72490.1] DN1855_c0_g1_i2	8.26	7.023	10.269
Phospholipase A2 A2-hormotoxin-Apt1a [Q8WS88] DN16274_c0_g2_i4	0	11.259	5.209
Multidrug and toxin extrusion protein 2 [PFX16532.1] DN50904_c0_g1_i1	11.951	8.08	4.349
venom prothrombin activator pseutarin-C non-catalytic subunit [XP_028514230.1] DN7016_c0_g1_i3	2.208	5.805	9.912
Alpha-actitoxin-Ms11a-4 [P0DRC3] DN211102_c0_g1_i1	8.176	10.814	7.702
venom prothrombin activator pseutarin-C non-catalytic subunit-like isoform X1 [XP_046853422.1] DN40442_c1_g1_i1	5.018	4.912	9.642
venom factor-like isoform X1 [XP_074617199.1] DN3554_c2_g1_i21	11.136	4.643	4.455
venom prothrombin activator oscutarin-C non-catalytic subunit isoform X1 [XP_028512984.1] DN90452_c1_g1_i6	10.989	7.884	5.246
TauPI-stichotoxin-Hcr2b [B2G331] DN1963_c0_g1_i12	7.323	10.214	2.72
